# Supplementary material for: Digital finance and corporate breakthrough innovation: Evidence from China
Source: PLoS One. 2024 Jul 29;19(7):e0307737. doi: 10.1371/journal.pone.0307737 (PMC11285959; doi:10.1371/journal.pone.0307737)
Supplement: S1 Data — (XLSX) [file pone.0307737.s001.xlsx]

## Sheet: Sheet1
id	year	Index	Patent	Break	Size	Lev	Roe	Grow	Flow	Top1	Liqu	Dual	Deve	KZ	Deg	Internet	Loan	Bank	Techfiled	HHItf	Citation	Kind	Techp	Cita90	Cover	Usage	Digit	Payment	Insurance	Monetary	Investment	Credit	Investigation	Depend	Comp	Epcm	Index_normal	Industry	Province	Loan_dum	Market_dum	area	Size_dum
2	2011	4.25533	0	0.9	26.1516	0.770999	0.189507	0.415447	1.40814	14.7255	0.954218	0	10.8358	4.53857	24.7273	60.4	0.998812	2.65555			2.3979	2.07944			4.16527	4.40635	4.24363	4.09368	3.92573			4.56393		128.487	112	-0.010708	0.832578	K	广东省	0	1	2	1
2	2012	4.8525	1.09861	0.5	26.1516	0.783161	0.208875	0.436501	1.39618	14.725	0.957688	0	10.8985	4.44198	29.8333	63.1	1.03833	2.76379			2.83321	0.693147			4.7218	5.01317	4.9367	4.40342	5.03214			5.04562		128.487	123	-0.007209	0.73449	K	广东省	0	1	2	1
2	2013	5.22456	1.38629	0	26.1516	0.779971	0.195094	0.313269	1.34393	14.699	0.922459	0	10.9825	3.10026	40.4615	66	1.11809	2.95151	3	0.333333	2.89037	0	0.912038	0	5.03909	5.34444	5.50781	4.66786	6.14552	4.08227		4.92086		128.487	117	0.003543	0.650972	K	广东省	0	1	2	1
2	2014	5.31089	2.19722	0.625	26.1516	0.772046	0.174285	0.0810005	1.34471	14.9082	0.914236	0	11.0583	1.81576	39.8462	68.5	1.16518	2.97017	1	1	2.89037	1.09861	1	0	5.30146	5.17071	5.549	5.05427	6.18429	5.06972	4.03336	4.85234		128.487	116	0.011116	0.602594	K	广东省	0	1	2	1
2	2015	5.48873	1.60944		26.1516	0.777015	0.205781	0.335827	1.30225	15.2264	0.894859	0	11.1199	2.15177	39.0909	72.4	1.30716	3.49993			3.43399				5.42283	5.28254	5.92637	5.33446	5.90069	5.26899	5.04658	5.23442	4.01114	128.487	118	-0.03117	0.594898	K	广东省	1	1	2	1
2	2016	5.51744	1.09861		26.1516	0.805368	0.190278	0.229753	1.24362	15.2436	0.868325	0	11.212	2.06572	30.3636	74	1.28389	3.40442			3.66356				5.4851	5.47016	5.69058	5.58646	6.2478	5.47302	4.96908	5.20061	5.38393	128.487	113	-0.030073	0.55373	K	广东省	1	1	2	1
2	2017	5.6943	1.79176		26.1516	0.83981	0.213626	0.0100633	1.20085	29.3755	0.873171	1	11.3014	1.97162	40.125	76.2	1.3284	3.39195			2.94444				5.6237	5.79656	5.72333	5.66494	6.51706	5.588	5.69391	5.34667	5.88126	128.487	112	-0.053566	0.580262	K	广东省	1	1	2	1
2	2018	5.80789	2.48491		26.1516	0.845857	0.233355	0.225536	1.15434	29.3755	0.847237	0	11.3669	3.00335	35.6923	78.4	1.43106	3.48662			2.70805				5.74761	5.80191	5.99361	5.72207	6.59717	5.37364	5.64245	5.36661	5.80784	128.487	113	-0.058799	0.600243	K	广东省	1	1	2	1
2	2019	5.89056	3.09104		26.1516	0.843589	0.217825	0.235875	1.13074	28.692	0.83182	0	11.4529	3.58607	33.6923	80.5	1.50815	3.57914			2.3979				5.83183	5.90126	6.04657	5.77356	6.67065		5.83536	5.52299		128.487	113	-0.061406	0.610816	K	广东省	1	1	2	1
2	2020	5.94158	2.89037		26.1516	0.812832	0.191154	0.139219	1.1745	27.9126	0.827844	0	11.3875	3.53794	39.3333	82.6					2.07944				5.88037	6.00476	6.01631	5.79615	6.63043		6.2265	5.59025		128.487	111	-0.033339	0.608134	K	广东省	1	1	2	1
2	2021	6.01012	2.63906		26.1516	0.797399	0.102528	0.0803747	1.22023	27.8942	0.82546	0	11.4956	3.95051	29.8462										5.95938	6.08479	6.03238	5.78444	6.63537		6.43748	5.62713		128.487	23	-0.006437	0.593748	K	广东省		0	2	1
2	2022	6.03395	1.94591		26.1516	0.769515	0.0941403	0.112721	1.31319	27.8815	0.8055	0	11.5318	4.66916											6.02661	6.00775	6.10272	5.71101	6.52427		6.31954	5.62422			5230		0.661427	K	广东省			2	1
2	2023				26.1516	0.732246	0.0506372	-0.0756176	1.39971	27.1804	0.764369	0																							4814								1
3	2022		0																																5230								1
4	2011	4.25533	0.693147		19.3464	0.294935	0.068701	-0.432705	1.92192	26.0961	0.559009	0	10.8358	3.72015	27.4	60.4	0.998812	2.65555							4.16527	4.40635	4.24363	4.09368	3.92573			4.56393		372.515	413		0.832578	C2	广东省	0	1	2	0
4	2012	4.8525	0		19.3464	0.232528	0.0545562	0.306825	3.02058	26.0961	0.689843	0	10.8985	3.6302	22.2222	63.1	1.03833	2.76379							4.7218	5.01317	4.9367	4.40342	5.03214			5.04562		372.515	427		0.73449	C2	广东省	0	1	2	0
4	2013	5.22456	0		19.3464	0.403239	0.0396274	-0.252444	2.32833	26.0961	0.719649	0	10.9825	4.66358	36.2667	66	1.11809	2.95151			0.693147				5.03909	5.34444	5.50781	4.66786	6.14552	4.08227		4.92086		372.515	429		0.650972	C2	广东省	0	1	2	0
4	2014	5.31089	0		19.6394	0.534754	0.103513	0.107499	1.75933	26.0961	0.780624	0	11.0583	4.05641	20	68.5	1.16518	2.97017			0				5.30146	5.17071	5.549	5.05427	6.18429	5.06972	4.03336	4.85234		372.515	449		0.602594	C2	广东省	0	1	2	0
4	2015	5.48873	2.56495		19.8037	0.590402	0.0427663	0.494308	1.59611	28.4182	0.819039	1	11.1199	4.37302	18.2222	72.4	1.30716	3.49993			1.09861				5.42283	5.28254	5.92637	5.33446	5.90069	5.26899	5.04658	5.23442	4.01114	372.515	476		0.594898	C2	广东省	1	1	2	0
4	2016	5.51744	0.693147		19.3464	0.203456	0.232602	1.38821	3.65746	28.4182	0.600012	1	11.212	2.05431	25.6364	74	1.28389	3.40442			0.693147				5.4851	5.47016	5.69058	5.58646	6.2478	5.47302	4.96908	5.20061	5.38393	372.515	526		0.55373	C2	广东省	1	1	2	0
4	2017	5.6943	0		19.4096	0.315247	0.0325276	-0.518178	2.06899	28.4327	0.540944	1	11.3014	2.90586	17.3333	76.2	1.3284	3.39195			0.693147				5.6237	5.79656	5.72333	5.66494	6.51706	5.588	5.69391	5.34667	5.88126	372.515	612		0.580262	C2	广东省	1	1	2	0
4	2018	5.80789	0.693147		19.6768	0.477966	-0.117646	1.64685	1.80524	28.4327	0.858729	1	11.3669	7.71927	35.5714	78.4	1.43106	3.48662			2.07944				5.74761	5.80191	5.99361	5.72207	6.59717	5.37364	5.64245	5.36661	5.80784	372.515	623		0.600243	C2	广东省	1	1	2	0
4	2019	5.89056	4.23411		21.1251	0.0602434	-0.00453965	-0.62977	5.6213	28.4327	0.321838	1	11.4529	-0.795387	34.7143	80.5	1.50815	3.57914			0				5.83183	5.90126	6.04657	5.77356	6.67065		5.83536	5.52299		189.004	281		0.610816	I	广东省	1	1	2	0
4	2020	5.94158	3.17805		21.1702	0.0682637	0.0433304	1.59159	5.19559	14.4662	0.342353	1	11.3875	0.606364	27.3333	82.6									5.88037	6.00476	6.01631	5.79615	6.63043		6.2265	5.59025		189.004	331		0.608134	I	广东省	1	1	2	0
4	2021	6.01012	0		20.8281	0.146164	-0.422918	0.0299902	3.93466	15.3054	0.554465	1	11.4956	1.47226	36.8										5.95938	6.08479	6.03238	5.78444	6.63537		6.43748	5.62713			3749		0.593748	I	广东省			2	0
4	2022	6.03395	1.94591		20.1706	0.387338	-0.836894	-0.423891	2.41215	18.2215	0.883248	1	11.5318												6.02661	6.00775	6.10272	5.71101	6.52427		6.31954	5.62422			5230		0.661427		广东省			2	0
4	2023				19.84	0.531094	-0.586126	-0.338902	1.66299	18.2858	0.784352	1																							4814								0
5	2011	4.25533	0										10.8358		31.6										4.16527	4.40635	4.24363	4.09368	3.92573			4.56393			752		0.832578	S	广东省			2	1
5	2012	4.8525	0										10.8985	4.18263	33.4667										4.7218	5.01317	4.9367	4.40342	5.03214			5.04562			923		0.73449	K	广东省			2	1
5	2013	5.22456	0										10.9825	4.7078	40.6316										5.03909	5.34444	5.50781	4.66786	6.14552	4.08227		4.92086			1057		0.650972	K	广东省			2	1
5	2014	5.31089	0										11.0583	3.8403	33.8667						2.07944				5.30146	5.17071	5.549	5.05427	6.18429	5.06972	4.03336	4.85234			1097		0.602594	K	广东省			2	1
5	2015	5.48873	1.79176										11.1199	2.51645	33.5						1.94591				5.42283	5.28254	5.92637	5.33446	5.90069	5.26899	5.04658	5.23442	4.01114		1134		0.594898	K	广东省			2	1
5	2016	5.51744	1.60944										11.212	3.83074	40.7						1.38629				5.4851	5.47016	5.69058	5.58646	6.2478	5.47302	4.96908	5.20061	5.38393		1278		0.55373	N	广东省			2	1
5	2017	5.6943	1.79176										11.3014	4.66685	34.375						2.07944				5.6237	5.79656	5.72333	5.66494	6.51706	5.588	5.69391	5.34667	5.88126		1120		0.580262	N	广东省			2	1
5	2018	5.80789	0										11.3669	4.07074	33.4667						2.3979				5.74761	5.80191	5.99361	5.72207	6.59717	5.37364	5.64245	5.36661	5.80784		1214		0.600243	N	广东省			2	1
5	2019	5.89056	0										11.4529	2.93087	47.2632						2.30259				5.83183	5.90126	6.04657	5.77356	6.67065		5.83536	5.52299			1125		0.610816	N	广东省			2	1
5	2020	5.94158	1.94591	0									11.3875	2.41515	38.6667						1.38629	0			5.88037	6.00476	6.01631	5.79615	6.63043		6.2265	5.59025			787		0.608134	N	广东省			2	1
5	2021	6.01012	1.38629										11.4956		38.8										5.95938	6.08479	6.03238	5.78444	6.63537		6.43748	5.62713			3749		0.593748	N	广东省			2	1
5	2022	6.03395	0.693147										11.5318												6.02661	6.00775	6.10272	5.71101	6.52427		6.31954	5.62422			5230		0.661427		广东省			2	1
6	2011	4.25533	0		22.8422	0.652855	0.159389	0.107127	1.39267	19.932	0.844206	0	10.8358	3.1612	33.7778	60.4	0.998812	2.65555							4.16527	4.40635	4.24363	4.09368	3.92573			4.56393		128.487	112	-0.142348	0.832578	K	广东省	0	1	2	1
6	2012	4.8525	0		22.9579	0.620165	0.195581	0.188072	1.70772	19.932	0.82699	0	10.8985	0.2529	41.1429	63.1	1.03833	2.76379							4.7218	5.01317	4.9367	4.40342	5.03214			5.04562		128.487	123	-0.085702	0.73449	K	广东省	0	1	2	1
6	2013	5.22456	0		23.0227	0.579972	0.18046	0.498858	2.50162	20.3114	0.772791	0	10.9825	2.30458	30.6	66	1.11809	2.95151							5.03909	5.34444	5.50781	4.66786	6.14552	4.08227		4.92086		128.487	117	-0.034322	0.650972	K	广东省	0	1	2	1
6	2014	5.31089	0		23.1874	0.64142	0.121993	-0.494946	1.75296	21.9283	0.806059	0	11.0583	3.18017	26.6667	68.5	1.16518	2.97017							5.30146	5.17071	5.549	5.05427	6.18429	5.06972	4.03336	4.85234		128.487	116	-0.053403	0.602594	K	广东省	0	1	2	1
6	2015	5.48873	0		23.2651	0.646151	0.100759	0.569229	2.45883	21.9283	0.824234		11.1199	2.28626	21.7778	72.4	1.30716	3.49993							5.42283	5.28254	5.92637	5.33446	5.90069	5.26899	5.04658	5.23442	4.01114	128.487	118	-0.087703	0.594898	K	广东省	1	1	2	1
6	2016	5.51744	0		23.3012	0.610499	0.167039	-0.0808588	2.43324	21.9283	0.84147		11.212	0.234513	34.2857	74	1.28389	3.40442							5.4851	5.47016	5.69058	5.58646	6.2478	5.47302	4.96908	5.20061	5.38393	128.487	113	-0.035361	0.55373	K	广东省	1	1	2	1
6	2017	5.6943	0		23.2989	0.565648	0.151419	-0.118903	1.66517	21.9283	0.805427	0	11.3014		18.5714	76.2	1.3284	3.39195							5.6237	5.79656	5.72333	5.66494	6.51706	5.588	5.69391	5.34667	5.88126	128.487	112	-0.019242	0.580262	K	广东省	1	1	2	1
6	2018	5.80789	0		23.3287	0.528236	0.152665	-0.151246	1.91797	21.9283	0.770307	0	11.3669	-0.837118	25.4286	78.4	1.43106	3.48662							5.74761	5.80191	5.99361	5.72207	6.59717	5.37364	5.64245	5.36661	5.80784	128.487	113	-0.062778	0.600243	K	广东省	1	1	2	1
6	2019	5.89056	0		23.4798	0.544612	0.124379	0.485494	2.42067	21.9283	0.792359	0	11.4529	1.07035	29.7143	80.5	1.50815	3.57914							5.83183	5.90126	6.04657	5.77356	6.67065		5.83536	5.52299		128.487	113	-0.15461	0.610816	K	广东省	1	1	2	1
6	2020	5.94158	0		23.4599	0.492185	0.120319	-0.213489	2.83207	21.9283	0.762354	0	11.3875	1.63259	39.0909	82.6									5.88037	6.00476	6.01631	5.79615	6.63043		6.2265	5.59025		128.487	111	-0.197904	0.608134	K	广东省	1	1	2	1
6	2021	6.01012	0		23.8846	0.65322	0.0690897	0.0524195	2.11749	21.9283	0.829236	0	11.4956	4.5032	36										5.95938	6.08479	6.03238	5.78444	6.63537		6.43748	5.62713		2511.78	3749	-0.205331	0.593748	K	广东省		0	2	1
6	2022	6.03395	0		23.9966	0.679176	0.0538065	0.197905	2.02506	21.9283	0.843617		11.5318	2.0792											6.02661	6.00775	6.10272	5.71101	6.52427		6.31954	5.62422			5230		0.661427		广东省			2	1
6	2023				23.9782	0.712887	-0.113344	-0.240339	1.73499	21.9283	0.840593																								4814								1
7	2011	4.25533	0										10.8358		17.7778										4.16527	4.40635	4.24363	4.09368	3.92573			4.56393		2511.78	752		0.832578	H	广东省		1	2	1
7	2012	4.8525	0										10.8985	7.57918	19.7778										4.7218	5.01317	4.9367	4.40342	5.03214			5.04562		2511.78	923	0.07084	0.73449	H	广东省		1	2	1
7	2013	5.22456	0										10.9825	1.31178	34.5714										5.03909	5.34444	5.50781	4.66786	6.14552	4.08227		4.92086		2511.78	1057	-0.006737	0.650972	H	广东省		1	2	1
7	2014	5.31089	0										11.0583	3.961	30.8333										5.30146	5.17071	5.549	5.05427	6.18429	5.06972	4.03336	4.85234		2511.78	1097	0.094898	0.602594	H	广东省		1	2	1
7	2015	5.48873	0										11.1199	-1.30241	41.8824										5.42283	5.28254	5.92637	5.33446	5.90069	5.26899	5.04658	5.23442	4.01114	2511.78	1134	0.092474	0.594898	H	广东省		1	2	1
7	2016	5.51744	0										11.212	3.47447	36.7143										5.4851	5.47016	5.69058	5.58646	6.2478	5.47302	4.96908	5.20061	5.38393	2511.78	1278	0.488649	0.55373	H	广东省		1	2	1
7	2017	5.6943	0										11.3014		21.6364										5.6237	5.79656	5.72333	5.66494	6.51706	5.588	5.69391	5.34667	5.88126	2511.78	1120	0.447407	0.580262	K	广东省		1	2	1
7	2018	5.80789	0										11.3669	8.36117	33.75										5.74761	5.80191	5.99361	5.72207	6.59717	5.37364	5.64245	5.36661	5.80784	2511.78	1214	0.24697	0.600243	K	广东省		1	2	1
7	2019	5.89056	0										11.4529	7.2384	38.7368										5.83183	5.90126	6.04657	5.77356	6.67065		5.83536	5.52299		2511.78	1125	0.177051	0.610816	K	广东省		1	2	1
7	2020	5.94158	0										11.3875	7.27166	12										5.88037	6.00476	6.01631	5.79615	6.63043		6.2265	5.59025		2511.78	787	-0.002245	0.608134	K	广东省		1	2	1
7	2021	6.01012	0										11.4956		14										5.95938	6.08479	6.03238	5.78444	6.63537		6.43748	5.62713		2511.78	3749		0.593748	K	广东省		0	2	1
7	2022	6.03395	0										11.5318	3.22114											6.02661	6.00775	6.10272	5.71101	6.52427		6.31954	5.62422			5230		0.661427		广东省			2	1
8	2011	4.25533	0		19.3464	0.0511596	-0.00727704	0.339574	13.6174	23.1476	0.595154	0	10.8358		10	60.4	0.998812	2.65555							4.16527	4.40635	4.24363	4.09368	3.92573			4.56393		86.7039	110		0.832578	F	广东省	0	0	2	0
8	2012	4.8525	0		20.2352	0.118931	0.127314	3.02996	2.20058	62.7115	0.261716	0	10.8985		13.3333	63.1	1.03833	2.76379			0				4.7218	5.01317	4.9367	4.40342	5.03214			5.04562		10.0684	23		0.73449	H	广东省	0	0	2	0
8	2013	5.22456	0		20.2559	0.100605	0.0412128	-0.081551	3.312	62.7115	0.333203	0	10.9825	-0.464654	20.4444	66	1.11809	2.95151			1.94591				5.03909	5.34444	5.50781	4.66786	6.14552	4.08227		4.92086		10.0684	23	0.01287	0.650972	H	广东省	0	0	2	0
8	2014	5.31089	0		20.3288	0.112276	0.013368	0.00897721	3.13023	51.4804	0.348216	0	11.0583	0.463997	16.5714	68.5	1.16518	2.97017			0				5.30146	5.17071	5.549	5.05427	6.18429	5.06972	4.03336	4.85234		10.0684	23	-0.017962	0.602594	H	广东省	0	1	2	0
8	2015	5.62539	2.63906		22.0012	0.189809	0.108321	3.02996	2.61747	28.2176	0.460546	0	11.5759	-0.758545	32.7692	76.5	2.1227	7.43604			2.30259				5.59616	5.46031	5.94143	5.49401	6.1515	5.47676	5.4409	5.15796	4.52526	392.848	977	-0.132154	0.98114	C3	北京市	1	1	2	1
8	2016	5.66077	1.60944		22.8265	0.246583	0.116852	0.448569	2.24524	12.4596	0.538944	0	11.6801	0.279732	26.4444	77.8	2.20572	7.37893			2.89037				5.65826	5.57874	5.80181	5.65905	6.33943	5.57075	5.35159	5.15209	5.5279	392.848	1080	-0.184601	1	C3	北京市	1	1	2	1
8	2017	5.80195	2.30259		23.0915	0.326949	0.13318	0.242497	1.89028	12.4187	0.607018	0	11.7675	1.81678	17.4286	79	2.26245	7.18669			2.48491				5.75928	5.8812	5.79002	5.71412	6.57618	5.61533	5.9634	5.34908	5.82997	392.848	1234	-0.157123	0.930462	C3	北京市	1	1	2	1
8	2018	5.91225	2.3979	0	23.0714	0.29251	0.0468602	0.100376	2.03244	20	0.538163	0	11.8509	2.54678	27.6667	80.3	2.32466	7.50581	6	0.166667	2.99573	0	0.995666		5.87174	5.90749	6.04308	5.76059	6.61727	5.43478	6.00605	5.3765	5.84588	392.848	1268	-0.163511	0.919756	C3	北京市	1	1	2	1
8	2019	5.99147	3.52636	0.88	23.2119	0.370962	0.0610649	0.255465	1.6132	22.923	0.549467	0	12.009	1.85247	19.3333	81.5	2.0801	6.72651	13	0.0769231	3.13549	2.19722	0.752968	0	5.95495	5.99911	6.09092	5.80064	6.68853		6.15389	5.53408		392.848	1360	-0.157277	0.911632	C3	北京市	1	1	2	1
8	2020	6.03757	3.8712	0.865	23.2749	0.480167	-0.125232	-0.404524	1.34724	25.6192	0.481572	0	12.013	2.1331	32.1333	82.7			2	0.5	1.60944	2.19722	1		5.98646	6.10218	6.07998	5.83682	6.66942		6.4723	5.58097		392.848	1564	0.032217	0.894898	C3	北京市	1	1	2	1
8	2021	6.10131	3.29584	0.999967	23.2393	0.568954	-0.229707	0.155036	1.10313	25.6192	0.493519	1	12.1226	2.71779	34.75										6.07288	6.16394	6.07615	5.8583	6.68932		6.63158	5.63469		2511.78	3749	0.020135	0.895184	C3	北京市		0	2	1
8	2022	6.11772	3.7612		23.1435	0.601696	-0.172624	-0.199499	0.858905	25.6192	0.449713	1	12.1226	3.43614											6.12452	6.10166	6.12419	5.69299	6.58492		6.57564	5.61633			5230		0.939967		北京市			2	1
8	2023				23.0893	0.65704	-0.20271	0.416647	0.758595	26.2268	0.457311	1																							4814								1
9	2011	4.25533	3.3673		23.1901	0.650402	0.0971234	0.263767	1.83717	11.9568	0.744366	1	10.8358	5.89574	23.3333	60.4	0.998812	2.65555			4.72739				4.16527	4.40635	4.24363	4.09368	3.92573			4.56393		17.3731	50	-0.050172	0.832578	S	广东省	0	1	2	1
9	2012	4.8525	3.82864		23.3013	0.643669	0.0697335	-0.0100031	1.45045	12.3429	0.7308	1	10.8985	3.85692	29.3333	63.1	1.03833	2.76379			5.09987				4.7218	5.01317	4.9367	4.40342	5.03214			5.04562		17.3731	23	0.022344	0.73449	S	广东省	0	1	2	1
9	2013	5.22456	3.7612		23.3342	0.628798	0.0911446	0.0324092	1.30167	12.3429	0.691363	1	10.9825	3.0638	28.6	66	1.11809	2.95151			5.12396				5.03909	5.34444	5.50781	4.66786	6.14552	4.08227		4.92086		17.3731	23	0.028849	0.650972	S	广东省	0	1	2	1
9	2014	5.31089	3.46574		23.4128	0.628934	0.089865	0.0376539	1.64976	12.3429	0.689094	1	11.0583	2.44651	21	68.5	1.16518	2.97017			5.04343				5.30146	5.17071	5.549	5.05427	6.18429	5.06972	4.03336	4.85234		17.3731	23	-0.007127	0.602594	S	广东省	0	1	2	1
9	2015	5.48873	3.63759		23.6199	0.638202	0.160746	0.128465	1.5208	11.9113	0.691979	1	11.1199	1.52597	25.1429	72.4	1.30716	3.49993			5.28827				5.42283	5.28254	5.92637	5.33446	5.90069	5.26899	5.04658	5.23442	4.01114	17.3731	23	-0.066487	0.594898	S	广东省	1	1	2	1
9	2016	5.51744	4.12713		23.797	0.623791	0.0571178	0.317839	1.41374	11.9113	0.652092	1	11.212	2.6079	26.3636	74	1.28389	3.40442			5.39363				5.4851	5.47016	5.69058	5.58646	6.2478	5.47302	4.96908	5.20061	5.38393	17.3731	23	-0.02992	0.55373	S	广东省	1	1	2	1
9	2017	5.6943	4.2485		24.0231	0.633121	0.0357562	0.0954126	1.64165	11.9113	0.671901	1	11.3014	2.1088	21.5556	76.2	1.3284	3.39195			5.57215				5.6237	5.79656	5.72333	5.66494	6.51706	5.588	5.69391	5.34667	5.88126	17.3731	23	-0.003804	0.580262	S	广东省	1	1	2	1
9	2018	5.80789	4.66344		24.1194	0.649896	0.0652143	0.668047	1.56606	11.9113	0.674544	1	11.3669	1.13297	27.7778	78.4	1.43106	3.48662			5.84644				5.74761	5.80191	5.99361	5.72207	6.59717	5.37364	5.64245	5.36661	5.80784	17.3731	23	-0.044848	0.600243	S	广东省	1	1	2	1
9	2019	5.89056	4.47734		24.1314	0.645559	0.0672891	0.0199035	1.60016	11.9113	0.651962	1	11.4529	2.14845	24.9091	80.5	1.50815	3.57914			5.18178				5.83183	5.90126	6.04657	5.77356	6.67065		5.83536	5.52299		17.3731	23	-0.00488	0.610816	S	广东省	1	1	2	1
9	2020	5.94158	4.44265		24.1845	0.584217	0.0891569	-0.113391	1.83201	9.9727	0.664471	1	11.3875	2.08853	21.7778	82.6					4.34381				5.88037	6.00476	6.01631	5.79615	6.63043		6.2265	5.59025		17.3731	23	-0.024801	0.608134	S	广东省	1	1	2	1
9	2021	6.01012	4.80402		24.3362	0.577624	0.121721	0.656944	1.54789	13.6359	0.644115	1	11.4956	2.71699	23.5556										5.95938	6.08479	6.03238	5.78444	6.63537		6.43748	5.62713		17.3731	23	-0.018494	0.593748	S	广东省		0	2	1
9	2022	6.03395	4.54329		24.6801	0.639676	0.143067	0.822934	1.44619	15.1933	0.669035	1	11.5318	2.52058											6.02661	6.00775	6.10272	5.71101	6.52427		6.31954	5.62422			5230		0.661427		广东省			2	1
9	2023				24.6373	0.580376	0.0843307	-0.0406767	1.84101	17.5464	0.577622	1																							4814								1
10	2011	4.38714	0		19.3464	0.60644	0.0934671	0.211965	1.25006	24.0741	0.753892	1	11.3103		27.2	70.3	1.95615	6.25619							4.59036	4.29361	3.51423	4.3745	4.08564			4.34055		392.848	762		0.987807	C3	北京市	1	1	2	0
10	2012	5.02158	0		19.3464	0.602239	0.0379963	0.0223289	1.28994	24.0741	0.776628	0	11.3791		35.0667	72.2	1.9306	6.28623							5.05344	5.0778	4.78307	4.70066	5.37842			4.94926		392.848	833		0.998656	C3	北京市	1	0	2	0
10	2013	5.37814	0		20.7507	0.358152	0.0100939	0.925853	2.62331	29.9896	0.933845	0	11.4579	-0.875137	41.6842	75.2	1.9303	6.16049							5.27228	5.51544	5.44055	4.91654	6.42589	4.54553		4.87649		392.848	851	0.020353	0.939088	C3	北京市	1	1	2	0
10	2014	5.46536	0		20.5054	0.314128	-0.124362	-0.364488	3.5229	29.9896	0.865373	0	11.5129	2.53487	28.8333	75.3	1.98986	6.23469							5.50093	5.39766	5.46476	5.27939	6.49821	5.3463	4.55314	4.79381		392.848	903	0.208419	0.95639	C3	北京市	1	0	2	0
10	2015	5.62539	0		22.3646	0.579577	0.0146766	3.02996	1.52898	21.5111	0.667074	0	11.5759	0.076661	33.2727	76.5	2.1227	7.43604							5.59616	5.46031	5.94143	5.49401	6.1515	5.47676	5.4409	5.15796	4.52526	84.0609	73	-0.025682	0.98114	E	北京市	1	0	2	1
10	2016	5.51744	0		22.3029	0.544721	0.0177791	0.100431	1.39522	21.5111	0.624537	0	11.212	2.52347	40.1333	74	1.28389	3.40442							5.4851	5.47016	5.69058	5.58646	6.2478	5.47302	4.96908	5.20061	5.38393	34.1205	84	-0.069726	0.55373	E	广东省	1	0	2	1
10	2017	5.6943	0		21.8563	0.620116	-0.619619	-0.280622	1.54261	21.5111	0.907828	0	11.3014	2.35494	32.7143	76.2	1.3284	3.39195							5.6237	5.79656	5.72333	5.66494	6.51706	5.588	5.69391	5.34667	5.88126	34.1205	93	0.237222	0.580262	E	广东省	1	0	2	0
10	2018	5.80789	1.09861		21.9091	0.819505	-0.820729	-0.544245	1.00428	13.5078	0.799978	0	11.3669	6.18334	47.6522	78.4	1.43106	3.48662							5.74761	5.80191	5.99361	5.72207	6.59717	5.37364	5.64245	5.36661	5.80784	34.1205	91	0.458152	0.600243	E	广东省	1	0	2	0
10	2019	5.89056	0		22.1799	0.824373	0.187614	3.02996	1.01334	14.5655	0.832394	0	11.4529		28.5714	80.5	1.50815	3.57914							5.83183	5.90126	6.04657	5.77356	6.67065		5.83536	5.52299		34.1205	88		0.610816	E	广东省	1	0	2	1
10	2020	5.94158	0		21.9879	0.769527	0.0972664	-0.255949	1.04717	14.5655	0.804019	0	11.3875	5.86978	29.5385	82.6									5.88037	6.00476	6.01631	5.79615	6.63043		6.2265	5.59025		34.1205	96	-0.046851	0.608134	E	广东省	1	0	2	0
10	2021	6.01012	0		22.2466	0.812883	0.0468714	0.247323	1.03257	14.5655	0.804308	0	11.4956	4.97744	26.9231										5.95938	6.08479	6.03238	5.78444	6.63537		6.43748	5.62713		2511.78	3749	-0.053075	0.593748	E	广东省		0	2	1
10	2022	6.03395	0		22.0105	0.752552	-0.782503	-0.62977	1.03936	33.8393	0.762623	0	11.5318	7.19204											6.02661	6.00775	6.10272	5.71101	6.52427		6.31954	5.62422			5230		0.661427		广东省			2	0
10	2023				21.8668	0.920556	-0.836894	-0.50589	0.806121	29.8495	0.729888	0																							4814								0
11	2011	4.25533	0		21.9759	0.676791	0.256671	0.418244	1.26244	54.3148	0.807862	0	10.8358	5.86653	21.7778	60.4	0.998812	2.65555							4.16527	4.40635	4.24363	4.09368	3.92573			4.56393		128.487	112	-0.195819	0.832578	K	广东省	0	0	2	1
11	2012	4.8525	0		22.0972	0.619304	0.284482	0.321415	1.39999	54.328	0.807468	0	10.8985	1.20433	24	63.1	1.03833	2.76379							4.7218	5.01317	4.9367	4.40342	5.03214			5.04562		128.487	123	-0.163381	0.73449	K	广东省	0	0	2	1
11	2013	5.22456	0		22.0774	0.534334	0.181905	-0.130055	1.7333	54.3301	0.811877	0	10.9825	-0.114427	25.6	66	1.11809	2.95151							5.03909	5.34444	5.50781	4.66786	6.14552	4.08227		4.92086		128.487	117	-0.179869	0.650972	K	广东省	0	0	2	1
11	2014	5.31089	0		22.0799	0.465632	0.215275	-0.216632	2.13654	54.3301	0.821894	0	11.0583	-0.011857	29.8182	68.5	1.16518	2.97017							5.30146	5.17071	5.549	5.05427	6.18429	5.06972	4.03336	4.85234		128.487	116	-0.234014	0.602594	K	广东省	0	0	2	1
11	2015	5.48873	0		22.2003	0.520347	0.0751076	-0.150603	1.83314	54.3301	0.836865	0	11.1199	-0.066869	20.6667	72.4	1.30716	3.49993							5.42283	5.28254	5.92637	5.33446	5.90069	5.26899	5.04658	5.23442	4.01114	128.487	118	-0.046608	0.594898	K	广东省	1	0	2	1
11	2016	5.51744	0		22.6185	0.637636	0.157293	0.911239	1.37079	54.3301	0.845766	0	11.212	-3.80131	17.7778	74	1.28389	3.40442							5.4851	5.47016	5.69058	5.58646	6.2478	5.47302	4.96908	5.20061	5.38393	128.487	113	-0.290638	0.55373	K	广东省	1	0	2	1
11	2017	5.6943	0		22.4084	0.458117	0.233588	0.410589	1.86483	54.3301	0.835447	0	11.3014	0.452721	14.2857	76.2	1.3284	3.39195							5.6237	5.79656	5.72333	5.66494	6.51706	5.588	5.69391	5.34667	5.88126	128.487	112	-0.156554	0.580262	K	广东省	1	1	2	1
11	2018	5.80789	0		22.4846	0.425931	0.189235	-0.0404346	1.94315	63.8242	0.809639	0	11.3669	-5.34835	36.375	78.4	1.43106	3.48662							5.74761	5.80191	5.99361	5.72207	6.59717	5.37364	5.64245	5.36661	5.80784	128.487	113	-0.219706	0.600243	K	广东省	1	0	2	1
11	2019	5.89056	0		23.1003	0.696768	0.224624	0.421359	1.81868	63.8242	0.87801	0	11.4529	-1.42755	26	80.5	1.50815	3.57914							5.83183	5.90126	6.04657	5.77356	6.67065		5.83536	5.52299		128.487	113	-0.3118	0.610816	K	广东省	1	0	2	1
11	2020	5.94158	0		23.2253	0.690259	0.20754	0.0360214	2.24126	56.9571	0.867922	0	11.3875	1.2074	25.4	82.6									5.88037	6.00476	6.01631	5.79615	6.63043		6.2265	5.59025		128.487	111	-0.376487	0.608134	K	广东省	1	0	2	1
11	2021	6.01012	0		23.403	0.689266	0.237424	0.0944336	1.97843	50.5747	0.858558	0	11.4956	3.83869	24.8										5.95938	6.08479	6.03238	5.78444	6.63537		6.43748	5.62713		128.487	23	-0.376487	0.593748	K	广东省		0	2	1
11	2022	6.03395	0.693147		23.4833	0.717169	0.117633	-0.174377	1.82791	50.5747	0.868325	0	11.5318	4.27474											6.02661	6.00775	6.10272	5.71101	6.52427		6.31954	5.62422			5230		0.661427	K	广东省			2	1
11	2023				23.5558	0.723116	0.0980882	-0.20049	1.46175	50.5747	0.889731	0																							4814								1
12	2011	4.25533	2.77259	0.92562	23.4499	0.521906	0.190189	0.0680261	0.649313	8.4804	0.192104	1	10.8358	2.01592	38.8	60.4	0.998812	2.65555	13	0.0769231	3.71357	1.94591	0.798125	2	4.16527	4.40635	4.24363	4.09368	3.92573			4.56393		1133.31	762	-0.019083	0.832578	C3	广东省	0	1	2	1
12	2012	4.8525	3.71357	0.951389	23.386	0.493004	0.0507484	-0.154324	0.424369	8.4804	0.119902	1	10.8985	2.25708	40.7273	63.1	1.03833	2.76379	22	0.0454545	3.4012	1.79176	0.983114	140	4.7218	5.01317	4.9367	4.40342	5.03214			5.04562		1133.31	833	-0.01081	0.73449	C3	广东省	0	1	2	1
12	2013	5.22456	3.3322	0.906574	23.4366	0.442868	0.206931	0.105719	0.592974	8.4804	0.154049	1	10.9825	-0.381735	38.4444	66	1.11809	2.95151	18	0.0555556	4.02535	1.79176	0.931541	90	5.03909	5.34444	5.50781	4.66786	6.14552	4.08227		4.92086		1133.31	851	-0.024643	0.650972	C3	广东省	0	1	2	1
12	2014	5.31089	3.55535	0.9161	23.4501	0.442985	0.100983	-0.0891274	0.265377	8.4804	0.0994707	0	11.0583	-1.59419	34.6667	68.5	1.16518	2.97017	22	0.0454545	3.93183	1.38629	0.890653	90	5.30146	5.17071	5.549	5.05427	6.18429	5.06972	4.03336	4.85234		1133.31	903	0.018959	0.602594	C3	广东省	0	1	2	1
12	2015	5.48873	3.49651	0.982699	23.4742	0.511696	0.0677925	0.0548494	0.447401	11.0803	0.149949	0	11.1199	0.163764	39.6923	72.4	1.30716	3.49993	48	0.0208333	3.95124	1.38629	0.890216	12	5.42283	5.28254	5.92637	5.33446	5.90069	5.26899	5.04658	5.23442	4.01114	1133.31	977	0.019775	0.594898	C3	广东省	1	1	2	1
12	2016	5.51744	3.93183	0.94	23.5651	0.525907	0.101964	0.207673	0.380342	15.4479	0.154277		11.212	0.977349	53	74	1.28389	3.40442	42	0.0238095	4.39445	1.38629	0.768929	20	5.4851	5.47016	5.69058	5.58646	6.2478	5.47302	4.96908	5.20061	5.38393	1133.31	1080	-0.008953	0.55373	C3	广东省	1	1	2	1
12	2017	5.6943	3.21888	0.62	23.6955	0.55057	0.0980123	0.212313	0.661976	14.8415	0.252654	0	11.3014	0.905746	39.1111	76.2	1.3284	3.39195	171	0.00584795	4.14313	1.38629	0.884158	2	5.6237	5.79656	5.72333	5.66494	6.51706	5.588	5.69391	5.34667	5.88126	1133.31	1234	0.051914	0.580262	C3	广东省	1	1	2	1
12	2018	5.80789	3.29584	0.48	23.6737	0.505634	0.0518083	-0.0247659	0.795466	14.8078	0.257824	0	11.3669	0.888823	53	78.4	1.43106	3.48662	86	0.0116279	3.89182	1.38629	0.878705		5.74761	5.80191	5.99361	5.72207	6.59717	5.37364	5.64245	5.36661	5.80784	1133.31	1268	0.087681	0.600243	C3	广东省	1	1	2	1
12	2019	5.89056	3.55535	0.7	23.6248	0.457957	0.0580286	-0.0130005	0.741464	15.0051	0.260057	0	11.4529	0.489131	51.1667	80.5	1.50815	3.57914	128	0.0078125	3.21888	1.79176	0.826759		5.83183	5.90126	6.04657	5.77356	6.67065		5.83536	5.52299		1133.31	1360	0.048777	0.610816	C3	广东省	1	1	2	1
12	2020	5.94158	2.48491	0.999216	23.6071	0.406367	0.0792855	0.0190245	1.21491	15.1883	0.259456	0	11.3875	-0.357125	46.9091	82.6			252	0.00396825	1.38629	3.93183	0.780503		5.88037	6.00476	6.01631	5.79615	6.63043		6.2265	5.59025		1133.31	1564	-0.018764	0.608134	C3	广东省	1	1	2	1
12	2021	6.01012	0	0.999951	23.716	0.404872	0.138887	0.277173	1.66399	15.1883	0.31629	0	11.4956	-1.90973	49.5556				269	0.00371747			0.839681		5.95938	6.08479	6.03238	5.78444	6.63537		6.43748	5.62713		2511.78	3749	-0.088629	0.593748	C3	广东省		0	2	1
12	2022	6.03395	0	0.999964	23.9777	0.483645	0.161903	0.115171	1.24441	15.1883	0.360046	0	11.5318	0.869846					157	0.00636943			0.852178		6.02661	6.00775	6.10272	5.71101	6.52427		6.31954	5.62422			5230		0.661427		广东省			2	1
12	2023				24.1365	0.521221	0.110806	0.197132	1.05178	15.1883	0.310979	0																							4814								1
14	2011	4.25533	0		21.3096	0.663812	0.111051	-0.456148	2.5092	32.0227	0.897455	0	10.8358	6.19959	24	60.4	0.998812	2.65555							4.16527	4.40635	4.24363	4.09368	3.92573			4.56393		128.487	112	-0.023259	0.832578	K	广东省	0	0	2	0
14	2012	4.8525	0		21.4266	0.686526	0.0536116	0.0537014	1.47708	32.0227	0.904213	0	10.8985	4.28594	30.1818	63.1	1.03833	2.76379							4.7218	5.01317	4.9367	4.40342	5.03214			5.04562		128.487	123	0.05471	0.73449	K	广东省	0	0	2	0
14	2013	5.22456	0		21.3613	0.649425	0.0542948	0.338565	2.59124	32.0227	0.888351	0	10.9825	3.29894	27.5556	66	1.11809	2.95151							5.03909	5.34444	5.50781	4.66786	6.14552	4.08227		4.92086		128.487	117	0.033593	0.650972	K	广东省	0	0	2	0
14	2014	5.31089	0		21.5283	0.676601	0.0905377	-0.0924461	2.63839	32.0227	0.911851	0	11.0583	4.98009	25.7778	68.5	1.16518	2.97017							5.30146	5.17071	5.549	5.05427	6.18429	5.06972	4.03336	4.85234		128.487	116	-0.07358	0.602594	K	广东省	0	0	2	0
14	2015	5.48873	0		21.4982	0.643892	0.0713907	-0.192651	2.74175	32.0227	0.912746	0	11.1199	2.98123	33	72.4	1.30716	3.49993							5.42283	5.28254	5.92637	5.33446	5.90069	5.26899	5.04658	5.23442	4.01114	128.487	118	-0.013204	0.594898	K	广东省	1	0	2	0
14	2016	5.51744	0		21.3512	0.575952	0.0371448	0.502267	2.26458	32.8717	0.905473	0	11.212	1.24718	31.3333	74	1.28389	3.40442							5.4851	5.47016	5.69058	5.58646	6.2478	5.47302	4.96908	5.20061	5.38393	128.487	113	0.132	0.55373	K	广东省	1	0	2	0
14	2017	5.6943	0		21.1474	0.476437	0.0137806	-0.173363	2.12427	34.0167	0.886981	0	11.3014	0.693459	19.4286	76.2	1.3284	3.39195							5.6237	5.79656	5.72333	5.66494	6.51706	5.588	5.69391	5.34667	5.88126	128.487	112	0.191235	0.580262	K	广东省	1	0	2	0
14	2018	5.80789	0		21.3742	0.504366	0.176556	-0.302474	1.9905	34.0167	0.932876	0	11.3669	3.82497	41.7778	78.4	1.43106	3.48662							5.74761	5.80191	5.99361	5.72207	6.59717	5.37364	5.64245	5.36661	5.80784	128.487	113	0.167321	0.600243	K	广东省	1	0	2	0
14	2019	5.89056	0		21.4025	0.515342	0.0337132	0.224095	1.89715	34.0167	0.939205	0	11.4529	2.90782	33.8	80.5	1.50815	3.57914							5.83183	5.90126	6.04657	5.77356	6.67065		5.83536	5.52299		128.487	113	0.114066	0.610816	K	广东省	1	0	2	0
14	2020	5.94158	0		21.6127	0.608096	0.00956664	-0.208761	1.68997	34.0167	0.94439	0	11.3875	0.875933	37.1667	82.6									5.88037	6.00476	6.01631	5.79615	6.63043		6.2265	5.59025		128.487	111	0.027877	0.608134	K	广东省	1	0	2	0
14	2021	6.01012	0		21.655	0.608645	0.0503133	0.851127	1.57859	34.0167	0.87755	0	11.4956	3.32375	42										5.95938	6.08479	6.03238	5.78444	6.63537		6.43748	5.62713		128.487	23	-0.071278	0.593748	K	广东省		0	2	0
14	2022	6.03395	0		21.8188	0.59228	0.224176	0.189899	1.52737	34.0167	0.893864	0	11.5318	1.01886											6.02661	6.00775	6.10272	5.71101	6.52427		6.31954	5.62422			5230		0.661427	K	广东省			2	0
14	2023				21.6445	0.319088	0.357938	0.81929	2.79609	34.0167	0.870642	0																							4814								0
16	2011	4.25533	5.46383	0.99995	23.551	0.749408	0.00571565	-0.052236	1.17333	19	0.825354	0	10.8358	5.50303	20.2857	60.4	0.998812	2.65555	210	0.0047619	5.15906	4.15888	0.951087	22168	4.16527	4.40635	4.24363	4.09368	3.92573			4.56393		1133.31	762	0.071765	0.832578	C3	广东省	0	0	2	1
16	2012	4.8525	4.85203	0.957047	23.5304	0.743593	0.0107123	0.130737	1.13153	19	0.803223	0	10.8985	5.08757	22.8571	63.1	1.03833	2.76379	129	0.00775194	5.64545	3.85015	0.985204	6764	4.7218	5.01317	4.9367	4.40342	5.03214			5.04562		1133.31	833	0.018183	0.73449	C3	广东省	0	0	2	1
16	2013	5.22456	4.66344	0.999531	23.4797	0.728132	0.0140364	0.0910071	1.10712	19	0.79425	0	10.9825	2.06018	25.75	66	1.11809	2.95151	106	0.00943396	5.88053	3.55535	0.984981	3876	5.03909	5.34444	5.50781	4.66786	6.14552	4.08227		4.92086		1133.31	851	0.046916	0.650972	C3	广东省	0	0	2	1
16	2014	5.31089	4.44265	0.963797	23.5434	0.743884	0.0141123	-0.0291526	1.13721	21.7508	0.767032	0	11.0583	3.62191	29.5	68.5	1.16518	2.97017	83	0.0120482	5.72359	3.17805	0.986156	1824	5.30146	5.17071	5.549	5.05427	6.18429	5.06972	4.03336	4.85234		1133.31	903	0.08373	0.602594	C3	广东省	0	0	2	1
16	2015	5.48873	4.76217	0.992597	23.38	0.784184	-0.34609	-0.0529417	0.966471	21.7508	0.741062		11.1199	2.34511	40	72.4	1.30716	3.49993	85	0.0117647	5.97635	3.17805	0.941414	2365	5.42283	5.28254	5.92637	5.33446	5.90069	5.26899	5.04658	5.23442	4.01114	1133.31	977	0.108879	0.594898	C3	广东省	1	1	2	1
16	2016	5.51744	4.38203	0.997805	23.5707	0.807546	0.0288321	0.103515	0.98231	21.7508	0.777564	1	11.212	3.59812	32	74	1.28389	3.40442	60	0.0166667	5.94542	3.17805	0.969422	750	5.4851	5.47016	5.69058	5.58646	6.2478	5.47302	4.96908	5.20061	5.38393	1133.31	1080	0.068809	0.55373	C3	广东省	1	0	2	1
16	2017	5.6943	4.29046	0.997027	23.8828	0.652011	0.481337	0.538363	1.25679	21.7508	0.801874	0	11.3014	4.51208	27.75	76.2	1.3284	3.39195	73	0.0136986	5.73979	2.63906	0.9738	638	5.6237	5.79656	5.72333	5.66494	6.51706	5.588	5.69391	5.34667	5.88126	1133.31	1234	0.060985	0.580262	C3	广东省	1	1	2	1
16	2018	5.80789	4.63473	0.969396	24.2193	0.713465	0.075766	0.477109	0.963285	21.7508	0.662218	1	11.3669	4.36996	46.4	78.4	1.43106	3.48662	52	0.0192308	5.42935	2.99573	0.977191	357	5.74761	5.80191	5.99361	5.72207	6.59717	5.37364	5.64245	5.36661	5.80784	1133.31	1268	0.11237	0.600243	C3	广东省	1	1	2	1
16	2019	5.89056	5.72359	0.938776	24.4748	0.766908	0.0345686	0.194948	1.14797	21.7508	0.596962	1	11.4529	3.71286	27.4286	80.5	1.50815	3.57914	63	0.015873	4.85981	2.70805	0.89067	126	5.83183	5.90126	6.04657	5.77356	6.67065		5.83536	5.52299		1133.31	1360	0.120185	0.610816	C3	广东省	1	1	2	1
16	2020	5.94158	5.72359	0.998189	24.6328	0.78505	0.0523135	-0.0864906	0.93178	21.7508	0.504021	1	11.3875	3.73836	38.25	82.6			166	0.0060241	3.78419	3.09104	0.956746	480	5.88037	6.00476	6.01631	5.79615	6.63043		6.2265	5.59025		1133.31	1564	0.128807	0.608134	C3	广东省	1	1	2	1
16	2021	6.01012	5.72359	0.999987	24.409	0.744174	0.0771157	-0.0247324	0.889219	21.7508	0.516664	1	11.4956	3.45079	25.3333				149	0.00671141			0.957098	54	5.95938	6.08479	6.03238	5.78444	6.63537		6.43748	5.62713		1133.31	466	0.1537	0.593748	C3	广东省		0	2	1
16	2022	6.03395	5.47227	0.999994	24.3613	0.777428	-0.189705	-0.397069	1.1817	21.7508	0.463407	0	11.5318	4.51104					83	0.0120482			0.569259	0	6.02661	6.00775	6.10272	5.71101	6.52427		6.31954	5.62422			5230		0.661427	C3	广东省			2	1
16	2023				24.3019	0.835125	-0.366911	-0.397142	0.876866	21.7508	0.451501	0																							4814								1
17	2011	4.25533	0		19.3464	0.987941	-0.0231001	0.0736264	0.249377	11.8071	0.519418	0	10.8358		25.6364	60.4	0.998812	2.65555							4.16527	4.40635	4.24363	4.09368	3.92573			4.56393		1133.31	762		0.832578	C3	广东省	0	0	2	0
17	2012	4.8525	0		19.3464	0.987941	0.0307329	-0.0878901	0.249377	11.8071	0.626718	0	10.8985		26.1818	63.1	1.03833	2.76379							4.7218	5.01317	4.9367	4.40342	5.03214			5.04562		1133.31	833		0.73449	C3	广东省	0	0	2	0
17	2013	5.22456	0		19.3464	0.949187	-0.836894	-0.0741574	1.0153	11.5188	0.962345	0	10.9825		28.7273	66	1.11809	2.95151							5.03909	5.34444	5.50781	4.66786	6.14552	4.08227		4.92086		1133.31	851		0.650972	C3	广东省	0	0	2	0
17	2014	5.31089	0		19.3464	0.737887	0.481337	-0.217774	1.21562	11.5188	0.89699	0	11.0583	7.66424	21.7778	68.5	1.16518	2.97017							5.30146	5.17071	5.549	5.05427	6.18429	5.06972	4.03336	4.85234		1133.31	903	0.088614	0.602594	C3	广东省	0	0	2	0
17	2015	5.48873	0		19.3464	0.708077	-0.00787975	-0.193712	1.26258	11.5188	0.894003	1	11.1199	6.18369	24	72.4	1.30716	3.49993							5.42283	5.28254	5.92637	5.33446	5.90069	5.26899	5.04658	5.23442	4.01114	1133.31	977	0.055633	0.594898	C3	广东省	1	0	2	0
17	2016	5.51744	0		19.3464	0.680489	0.253754	-0.169715	1.25799	11.5188	0.856047	1	11.212	5.54097	25.25	74	1.28389	3.40442							5.4851	5.47016	5.69058	5.58646	6.2478	5.47302	4.96908	5.20061	5.38393	1133.31	1080	0.03582	0.55373	C3	广东省	1	0	2	0
17	2017	5.6943	0	0	19.3464	0.743597	0.0873845	-0.0315553	1.21059	11.5188	0.900191	1	11.3014	6.71941	24.8	76.2	1.3284	3.39195				0			5.6237	5.79656	5.72333	5.66494	6.51706	5.588	5.69391	5.34667	5.88126	1133.31	1234	0.049721	0.580262	C3	广东省	1	0	2	0
17	2018	5.80789	0	0	19.3464	0.768163	-0.104935	-0.12789	1.18718	11.5188	0.911945	1	11.3669	9.29431	20	78.4	1.43106	3.48662				0			5.74761	5.80191	5.99361	5.72207	6.59717	5.37364	5.64245	5.36661	5.80784	1133.31	1268	0.098339	0.600243	C3	广东省	1	0	2	0
17	2019	5.89056	1.79176	0.5	19.3464	0.817616	-0.549846	-0.365986	1.09854	11.5188	0.898187	1	11.4529	9.86824	19.7778	80.5	1.50815	3.57914	11	0.0909091		0.693147	0.461622	2	5.83183	5.90126	6.04657	5.77356	6.67065		5.83536	5.52299		1133.31	1360	0.129774	0.610816	C3	广东省	1	0	2	0
17	2020	5.94158	0.693147	0.986667	19.3464	0.720498	0.23599	0.550294	1.31251	11.5188	0.94566	1	11.3875		22.6667	82.6			1	1		1.94591	1		5.88037	6.00476	6.01631	5.79615	6.63043		6.2265	5.59025		1133.31	1564		0.608134	C3	广东省	1	0	2	0
17	2021	6.01012	0		19.3464	0.753473	-0.0660512	0.402088	1.25738	11.5188	0.94445	1	11.4956	5.31089	22.2222										5.95938	6.08479	6.03238	5.78444	6.63537		6.43748	5.62713		2511.78	3749	0.076908	0.593748	C3	广东省		0	2	0
17	2022	6.03395	1.79176	0.999917	19.8001	0.232612	-0.048547	1.69151	4.30794	20	0.962345	0	11.5318	3.95185					12	0.0833333			0.99589		6.02661	6.00775	6.10272	5.71101	6.52427		6.31954	5.62422			5230		0.661427		广东省			2	0
17	2023				19.7281	0.163051	0.0586263	0.27817	6.0796	20	0.962345	0																							4814								0
18	2011	4.25533	0		19.3464	0.3168	-0.134393	0.0534026	1.26865	25.5058	0.318735	1	10.8358		28.8889	60.4	0.998812	2.65555							4.16527	4.40635	4.24363	4.09368	3.92573			4.56393		134.254	149		0.832578		广东省	0	0	2	0
18	2012	4.8525	0		19.3464	0.316993	-0.00210358	0.126409	1.26847	25.5058	0.320044	1	10.8985		31.2	63.1	1.03833	2.76379							4.7218	5.01317	4.9367	4.40342	5.03214			5.04562		134.254	157		0.73449		广东省	0	0	2	0
18	2013	5.22456	0		19.3464	0.269328	0.064859	1.43329	1.86646	25.5058	0.383681	1	10.9825		31.3333	66	1.11809	2.95151							5.03909	5.34444	5.50781	4.66786	6.14552	4.08227		4.92086		134.254	159		0.650972		广东省	0	0	2	0
18	2014	5.31089	0		19.3464	0.297661	0.0337433	-0.592007	1.67403	25.5058	0.400539	1	11.0583	4.57438	32.2222	68.5	1.16518	2.97017							5.30146	5.17071	5.549	5.05427	6.18429	5.06972	4.03336	4.85234		134.254	168	0.488649	0.602594		广东省	0	0	2	0
18	2015	5.48873	0		22.1139	0.681256	0.481337	3.02996	1.39849	34.2659	0.942235	1	11.1199	3.4789	46.8235	72.4	1.30716	3.49993							5.42283	5.28254	5.92637	5.33446	5.90069	5.26899	5.04658	5.23442	4.01114	134.254	174	-0.084736	0.594898		广东省	1	1	2	1
18	2016	5.51744	0		22.801	0.770794	0.303497	0.163237	1.4062	34.3263	0.938173	1	11.212	4.14295	48.4444	74	1.28389	3.40442							5.4851	5.47016	5.69058	5.58646	6.2478	5.47302	4.96908	5.20061	5.38393	54.1756	84	-0.081988	0.55373		广东省	1	1	2	1
18	2017	5.6943	0		23.1801	0.806291	0.187768	0.392739	1.24242	34.3563	0.863373	0	11.3014	5.62061	32.8	76.2	1.3284	3.39195							5.6237	5.79656	5.72333	5.66494	6.51706	5.588	5.69391	5.34667	5.88126	54.1756	93	-0.096031	0.580262		广东省	1	1	2	1
18	2018	5.80789	0		22.9854	0.972347	-0.836894	-0.626452	0.906248	34.3563	0.843209	0	11.3669	4.29293	46.5333	78.4	1.43106	3.48662							5.74761	5.80191	5.99361	5.72207	6.59717	5.37364	5.64245	5.36661	5.80784	54.1756	91	0.260004	0.600243		广东省	1	0	2	1
18	2019		0												30.4286																				1125						1		1
18	2020																																		787						1		1
19	2011	4.25533	0.693147		20.7834	0.162047	0.0152726	0.38483	3.73975	19.0893	0.590344	0	10.8358	-0.098808	30	60.4	0.998812	2.65555			1.79176				4.16527	4.40635	4.24363	4.09368	3.92573			4.56393		134.254	149	0.372583	0.832578	C1	广东省	0	0	2	0
19	2012	4.8525	1.60944		20.9246	0.177289	0.0781246	-0.023379	3.53008	19.0893	0.600846	0	10.8985	-0.091694	29	63.1	1.03833	2.76379			2.70805				4.7218	5.01317	4.9367	4.40342	5.03214			5.04562		134.254	157	0.488649	0.73449	C1	广东省	0	0	2	0
19	2013	5.22456	2.07944		21.0134	0.243113	0.0448141	0.410336	2.31822	19.0893	0.536281	0	10.9825	1.19375	27.5556	66	1.11809	2.95151	4	0.25	3.13549		1	2	5.03909	5.34444	5.50781	4.66786	6.14552	4.08227		4.92086		134.254	159	0.433123	0.650972	C1	广东省	0	0	2	0
19	2014	5.31089	2.3979	0	20.867	0.139418	0.0140887	-0.160151	3.70658	19.0893	0.46656	0	11.0583	0.134066	29	68.5	1.16518	2.97017	3	0.333333	3.46574	0	1	2	5.30146	5.17071	5.549	5.05427	6.18429	5.06972	4.03336	4.85234		134.254	168	0.27287	0.602594	C1	广东省	0	0	2	0
19	2015	5.48873	2.3979	0	20.782	0.0974302	-0.0440446	-0.0812148	5.02588	19.0893	0.420614	0	11.1199	1.49028	23.5	72.4	1.30716	3.49993			3.95124	0			5.42283	5.28254	5.92637	5.33446	5.90069	5.26899	5.04658	5.23442	4.01114	134.254	174	0.460793	0.594898	C1	广东省	1	0	2	0
19	2016	5.51744	2.07944		20.8875	0.109292	0.0898366	-0.19171	5.27466	19.0893	0.513867	0	11.212	-0.106279	23.1111	74	1.28389	3.40442			3.71357				5.4851	5.47016	5.69058	5.58646	6.2478	5.47302	4.96908	5.20061	5.38393	134.254	190	0.488649	0.55373	C1	广东省	1	0	2	0
19	2017	5.6943	1.09861		20.7913	0.100181	-0.0608606	0.155017	5.66892	19.0893	0.493203	0	11.3014		25.2	76.2	1.3284	3.39195			3.55535				5.6237	5.79656	5.72333	5.66494	6.51706	5.588	5.69391	5.34667	5.88126	134.254	206	0.488649	0.580262	C1	广东省	1	0	2	0
19	2018	5.80789	1.60944		22.5903	0.329474	0.12106	3.02996	2.88898	63.793	0.663359	0	11.3669	0.801798	45.1111	78.4	1.43106	3.48662			3.43399				5.74761	5.80191	5.99361	5.72207	6.59717	5.37364	5.64245	5.36661	5.80784	134.254	208	0.408444	0.600243	C1	广东省	1	1	2	1
19	2019	5.89056	1.38629		22.6365	0.31758	0.0858196	0.0279959	3.4387	63.793	0.599928	0	11.4529	0.69359	36.375	80.5	1.50815	3.57914			2.56495				5.83183	5.90126	6.04657	5.77356	6.67065		5.83536	5.52299		86.7039	153	-0.024086	0.610816	F	广东省	1	1	2	1
19	2020	5.94158	1.79176		22.7124	0.34396	0.0857385	0.0745519	2.68835	63.793	0.566325	0	11.3875	0.476737	25.3333	82.6					0				5.88037	6.00476	6.01631	5.79615	6.63043		6.2265	5.59025		86.7039	160	-0.027451	0.608134	F	广东省	1	1	2	1
19	2021	6.01012	1.79176	0.999995	22.7605	0.387596	0.0919308	-0.146827	2.08556	63.793	0.553164	0	11.4956	0.349042	22.4444				1	1			1		5.95938	6.08479	6.03238	5.78444	6.63537		6.43748	5.62713		2511.78	3749	-0.043683	0.593748	F	广东省		0	2	1
19	2022	6.03395	1.09861		22.7303	0.350589	0.0877913	-0.18017	1.67622	63.793	0.546665		11.5318	1.88082											6.02661	6.00775	6.10272	5.71101	6.52427		6.31954	5.62422			5230		0.661427		广东省			2	1
19	2023				22.7245	0.340725	0.0713959	-0.255358	1.74972	63.793	0.56082	0																							4814								1
20	2011	4.25533	0		20.3204	0.58566	0.0381764	0.174627	1.76465	41.1391	0.541396	1	10.8358	3.65658	23.4286	60.4	0.998812	2.65555							4.16527	4.40635	4.24363	4.09368	3.92573			4.56393		1133.31	762	0.018924	0.832578	C3	广东省	0	0	2	0
20	2012	4.8525	0		20.34	0.588963	0.0116381	-0.173431	1.62546	41.1391	0.56352	1	10.8985	4.34158	27.4286	63.1	1.03833	2.76379							4.7218	5.01317	4.9367	4.40342	5.03214			5.04562		1133.31	833	-0.00972	0.73449	C3	广东省	0	0	2	0
20	2013	5.22456	0		20.4104	0.62581	-0.0235351	-0.134095	1.50731	41.1391	0.603177	1	10.9825	4.86945	24.4444	66	1.11809	2.95151							5.03909	5.34444	5.50781	4.66786	6.14552	4.08227		4.92086		1133.31	851	0.019614	0.650972	C3	广东省	0	0	2	0
20	2014	5.31089	0		20.874	0.758028	0.0277024	0.108514	3.02638	41.1391	0.763463	1	11.0583		40.4444	68.5	1.16518	2.97017							5.30146	5.17071	5.549	5.05427	6.18429	5.06972	4.03336	4.85234		1133.31	903	-0.009608	0.602594	C3	广东省	0	0	2	0
20	2015	5.48873	0		20.8674	0.72819	-0.0141136	-0.281193	3.38561	41.1391	0.831748	1	11.1199	0.051795	40.75	72.4	1.30716	3.49993							5.42283	5.28254	5.92637	5.33446	5.90069	5.26899	5.04658	5.23442	4.01114	1133.31	977	0.01042	0.594898	C3	广东省	1	0	2	0
20	2016	5.51744	0		20.2652	0.494528	0.0172266	0.239685	1.12753	41.1391	0.552952	1	11.212	5.27186	36.6667	74	1.28389	3.40442							5.4851	5.47016	5.69058	5.58646	6.2478	5.47302	4.96908	5.20061	5.38393	1133.31	1080	0.026514	0.55373	C3	广东省	1	0	2	0
20	2017	5.6943	0		20.2609	0.490804	0.00304326	0.385796	1.12646	41.1391	0.552756	1	11.3014	5.27402	29.4286	76.2	1.3284	3.39195							5.6237	5.79656	5.72333	5.66494	6.51706	5.588	5.69391	5.34667	5.88126	1133.31	1234	0.052627	0.580262	C3	广东省	1	0	2	0
20	2018	5.80789	0		20.2405	0.475007	0.0102228	-0.257556	1.09279	41.2066	0.518969	1	11.3669	6.97149	37.7143	78.4	1.43106	3.48662							5.74761	5.80191	5.99361	5.72207	6.59717	5.37364	5.64245	5.36661	5.80784	1133.31	1268	0.083984	0.600243	C3	广东省	1	0	2	0
20	2019	5.89056	0.693147		20.2358	0.463615	0.0167128	0.13266	1.51273	42.1279	0.515617	1	11.4529	3.62206	39.0909	80.5	1.50815	3.57914							5.83183	5.90126	6.04657	5.77356	6.67065		5.83536	5.52299		1133.31	1360	0.07794	0.610816	C3	广东省	1	0	2	0
20	2020	5.94158	1.09861		20.2577	0.464384	0.020521	-0.0413206	1.49217	42.1279	0.538185	1	11.3875	2.54789	21.6667	82.6									5.88037	6.00476	6.01631	5.79615	6.63043		6.2265	5.59025		1133.31	1564	0.085617	0.608134	C3	广东省	1	0	2	0
20	2021	6.01012	0		20.3076	0.479568	0.0211914	0.106787	1.20627	42.1279	0.570298	1	11.4956	4.22702	27.2										5.95938	6.08479	6.03238	5.78444	6.63537		6.43748	5.62713		2511.78	3749	0.09687	0.593748	C3	广东省		0	2	0
20	2022	6.03395	0		20.227	0.419243	0.0290598	-0.132151	1.70744	42.1279	0.567214	1	11.5318	2.76535											6.02661	6.00775	6.10272	5.71101	6.52427		6.31954	5.62422			5230		0.661427		广东省			2	0
20	2023				20.1621	0.356894	0.0370363	0.093472	1.62799	42.1279	0.573576	1																							4814								0
21	2011	4.25533	2.07944	0.986159	23.059	0.582013	0.0500383	-0.103081	1.26663	49.6362	0.732132	0	10.8358	0.344343	33.8	60.4	0.998812	2.65555	17	0.0588235	2.07944	2.70805	0.78959	30	4.16527	4.40635	4.24363	4.09368	3.92573			4.56393		1133.31	762	0.060992	0.832578	C3	广东省	0	1	2	1
21	2012	4.8525	1.94591	0.982553	23.0438	0.59178	0.00199417	-0.119743	1.24513	49.6362	0.733356	0	10.8985	1.95071	47	63.1	1.03833	2.76379	13	0.0769231	2.56495	2.89037	0.893239	20	4.7218	5.01317	4.9367	4.40342	5.03214			5.04562		1133.31	833	0.03256	0.73449	C3	广东省	0	1	2	1
21	2013	5.22456	2.63906	0.970522	23.3426	0.638573	0.0348509	-0.0829284	1.25557	44.5088	0.798649	0	10.9825	-1.42207	47.2727	66	1.11809	2.95151			2.77259	2.63906			5.03909	5.34444	5.50781	4.66786	6.14552	4.08227		4.92086		1133.31	851	0.055013	0.650972	C3	广东省	0	1	2	1
21	2014	5.31089	2.19722	0.961451	23.394	0.649905	0.0320466	0.0933961	1.23832	44.5088	0.802242	0	11.0583	0.033538	36.8	68.5	1.16518	2.97017	9	0.111111	2.30259	2.77259	0.89646	20	5.30146	5.17071	5.549	5.05427	6.18429	5.06972	4.03336	4.85234		1133.31	903	0.052815	0.602594	C3	广东省	0	1	2	1
21	2015	5.48873	2.77259	0.985294	23.3861	0.636919	0.0352003	-0.0658197	1.16549	44.5088	0.731168	0	11.1199	-0.199723	42.6667	72.4	1.30716	3.49993	12	0.0833333	2.56495	3.04452	0.625961	24	5.42283	5.28254	5.92637	5.33446	5.90069	5.26899	5.04658	5.23442	4.01114	1133.31	977	0.05072	0.594898	C3	广东省	1	1	2	1
21	2016	5.51744	3.61092	0.980229	23.1843	0.547908	0.0426051	-0.0190501	1.16735	44.5088	0.62025	0	11.212	1.46619	33.8333	74	1.28389	3.40442	16	0.0625	3.09104	2.99573	0.414576	15	5.4851	5.47016	5.69058	5.58646	6.2478	5.47302	4.96908	5.20061	5.38393	1133.31	1080	0.042193	0.55373	C3	广东省	1	1	2	1
21	2017	5.6943	3.21888	0.967078	23.5326	0.642835	0.102243	-0.0570298	1.07806	44.5088	0.675316	0	11.3014	-0.561885	22.7273	76.2	1.3284	3.39195	4	0.25	2.94444	3.13549	1	0	5.6237	5.79656	5.72333	5.66494	6.51706	5.588	5.69391	5.34667	5.88126	1133.31	1234	0.052628	0.580262	C3	广东省	1	1	2	1
21	2018	5.80789	3.58352	0.980229	23.4666	0.589001	0.0918153	0.130278	1.11946	44.5088	0.649058	0	11.3669	0.46536	30.3636	78.4	1.43106	3.48662	19	0.0526316	2.48491	2.99573	0.760452	16	5.74761	5.80191	5.99361	5.72207	6.59717	5.37364	5.64245	5.36661	5.80784	1133.31	1268	0.094237	0.600243	C3	广东省	1	1	2	1
21	2019	5.89056	4.12713	0.968935	23.6385	0.615132	0.065515	-0.176651	1.07772	43.5088	0.650482	0	11.4529	2.94083	33.2308	80.5	1.50815	3.57914	83	0.0120482	2.30259	2.83321	0.485244	45	5.83183	5.90126	6.04657	5.77356	6.67065		5.83536	5.52299		1133.31	1360	0.059475	0.610816	C3	广东省	1	1	2	1
21	2020	5.94158	3.80666	0.993373	23.7976	0.629761	0.126136	0.131839	1.2359	36.6053	0.651169	0	11.3875	-0.380295	29	82.6			32	0.03125	1.60944	3.52636	0.662339	0	5.88037	6.00476	6.01631	5.79615	6.63043		6.2265	5.59025		1133.31	1564	0.050844	0.608134	C3	广东省	1	1	2	1
21	2021	6.01012	4.17439	0.999993	24.0209	0.575808	0.0856156	0.101623	1.15487	34.51	0.617204	0	11.4956	0.92406	20.2222				15	0.0666667			0.614196	0	5.95938	6.08479	6.03238	5.78444	6.63537		6.43748	5.62713		2511.78	3749	0.085674	0.593748	C3	广东省		0	2	1
21	2022	6.03395	3.3673	0.999995	24.0488	0.569897	0.0587793	-0.0224328	1.24104	34.51	0.598177	0	11.5318	1.72267											6.02661	6.00775	6.10272	5.71101	6.52427		6.31954	5.62422			5230		0.661427		广东省			2	1
21	2023				24.0332	0.53323	0.0666355	-0.115007	1.24139	34.51	0.573847	0																							4814								1
22	2011	4.25533			22.6012	0.372183	0.168775	-0.0185477	0.340209	57.5215	0.114594	0	10.8358	0.394257	37.4	60.4	0.998812	2.65555							4.16527	4.40635	4.24363	4.09368	3.92573			4.56393		90.4151	72	-0.168852	0.832578		广东省	0	1	2	1
22	2012	4.8525			22.6374	0.341554	0.143685	0.0443227	0.401392	57.5215	0.0931555	0	10.8985	0.446571	42.4	63.1	1.03833	2.76379							4.7218	5.01317	4.9367	4.40342	5.03214			5.04562		90.4151	78	-0.376487	0.73449		广东省	0	1	2	1
22	2013	5.22456			22.7175	0.35642	0.139775	-0.00172173	0.662109	32.5215	0.135397	0	10.9825	-0.933128	42.2667	66	1.11809	2.95151							5.03909	5.34444	5.50781	4.66786	6.14552	4.08227		4.92086		90.4151	79	-0.347154	0.650972		广东省	0	1	2	1
22	2014	5.31089			22.66	0.297041	0.110331	0.0134724	0.779228	32.5215	0.108891	0	11.0583	-0.384463	38	68.5	1.16518	2.97017							5.30146	5.17071	5.549	5.05427	6.18429	5.06972	4.03336	4.85234		90.4151	79	-0.277641	0.602594		广东省	0	1	2	1
22	2015	5.48873			22.6568	0.243639	0.129188	0.0375907	0.848617	32.5215	0.13355		11.1199	-2.02773	43.1765	72.4	1.30716	3.49993							5.42283	5.28254	5.92637	5.33446	5.90069	5.26899	5.04658	5.23442	4.01114	90.4151	82	-0.281124	0.594898		广东省	1	0	2	1
22	2016	5.51744			22.6134	0.148552	0.123289	0.0173547	1.13178	32.5215	0.0998965	0	11.212	-1.66768	32.4	74	1.28389	3.40442							5.4851	5.47016	5.69058	5.58646	6.2478	5.47302	4.96908	5.20061	5.38393	90.4151	84	-0.279039	0.55373		广东省	1	0	2	1
22	2017	5.6943			22.7996	0.176595	0.116987	0.289281	1.30788	32.5215	0.145179	0	11.3014		36	76.2	1.3284	3.39195							5.6237	5.79656	5.72333	5.66494	6.51706	5.588	5.69391	5.34667	5.88126	90.4151	94	-0.217441	0.580262		广东省	1	1	2	1
22	2018														53																				1214						1		1
22	2022		0																																5230								1
23	2011	4.25533	0										10.8358	3.95499	30.3333	60.4	0.998812	2.65555							4.16527	4.40635	4.24363	4.09368	3.92573			4.56393		34.1205	47	0.006963	0.832578	E	广东省	0	0	2	1
23	2012	4.8525	0										10.8985	4.92771	24	63.1	1.03833	2.76379							4.7218	5.01317	4.9367	4.40342	5.03214			5.04562		1133.31	833	0.089659	0.73449	C3	广东省	0	0	2	1
23	2013	5.22456	0										10.9825	2.96591	26.3636	66	1.11809	2.95151							5.03909	5.34444	5.50781	4.66786	6.14552	4.08227		4.92086		1133.31	851	0.094588	0.650972	C3	广东省	0	0	2	1
23	2014	5.31089	0										11.0583	3.58153	28.7143	68.5	1.16518	2.97017							5.30146	5.17071	5.549	5.05427	6.18429	5.06972	4.03336	4.85234		1133.31	903	0.092552	0.602594	C3	广东省	0	0	2	1
23	2015	5.48873	0										11.1199		22	72.4	1.30716	3.49993							5.42283	5.28254	5.92637	5.33446	5.90069	5.26899	5.04658	5.23442	4.01114	1133.31	977	0.023314	0.594898	C3	广东省	1	0	2	1
23	2016	5.51744	0										11.212	3.29204	19.8	74	1.28389	3.40442							5.4851	5.47016	5.69058	5.58646	6.2478	5.47302	4.96908	5.20061	5.38393	1133.31	1080	0.086217	0.55373	C3	广东省	1	0	2	1
23	2017	5.6943	0										11.3014	1.41659	18.2222	76.2	1.3284	3.39195							5.6237	5.79656	5.72333	5.66494	6.51706	5.588	5.69391	5.34667	5.88126	1133.31	1234	0.143283	0.580262	C3	广东省	1	0	2	1
23	2018	5.80789	0										11.3669	2.38952	23.5	78.4	1.43106	3.48662							5.74761	5.80191	5.99361	5.72207	6.59717	5.37364	5.64245	5.36661	5.80784	1133.31	1268	0.155804	0.600243	C3	广东省	1	0	2	1
23	2019	5.89056	0										11.4529	2.73316	40.5	80.5	1.50815	3.57914							5.83183	5.90126	6.04657	5.77356	6.67065		5.83536	5.52299		1133.31	1360	0.139072	0.610816	C3	广东省	1	0	2	1
23	2020	5.94158	0										11.3875	3.37615	22.2222	82.6									5.88037	6.00476	6.01631	5.79615	6.63043		6.2265	5.59025		1133.31	1564	0.098254	0.608134	C3	广东省	1	0	2	1
23	2021	6.01012	1.60944										11.4956	3.28788	18										5.95938	6.08479	6.03238	5.78444	6.63537		6.43748	5.62713		2511.78	3749	0.153959	0.593748	C3	广东省		0	2	1
23	2022	6.03395	1.09861										11.5318	6.54764											6.02661	6.00775	6.10272	5.71101	6.52427		6.31954	5.62422			5230		0.661427		广东省			2	1
24	2011	4.25533	0		25.1011	0.695267	0.145872	0.0964229	1.86341	40.3784	0.928154	0	10.8358	4.24404	28.3636	60.4	0.998812	2.65555							4.16527	4.40635	4.24363	4.09368	3.92573			4.56393		128.487	112	-0.151731	0.832578		广东省	0	1	2	1
24	2012	4.8525	0		25.4164	0.730404	0.159263	0.674022	1.57967	40.3784	0.943909	0	10.8985	3.29707	30.7273	63.1	1.03833	2.76379							4.7218	5.01317	4.9367	4.40342	5.03214			5.04562		128.487	123	-0.140333	0.73449		广东省	0	1	2	1
24	2013	5.22456	0		25.6214	0.709663	0.161164	0.28743	1.64164	40.3784	0.916532	0	10.9825	2.40639	32.3333	66	1.11809	2.95151							5.03909	5.34444	5.50781	4.66786	6.14552	4.08227		4.92086		128.487	117	-0.106922	0.650972		广东省	0	1	2	1
24	2014	5.31089	0		25.7451	0.711613	0.133307	0.332145	1.75064	40.3784	0.924577	0	11.0583	2.93157	49.2308	68.5	1.16518	2.97017							5.30146	5.17071	5.549	5.05427	6.18429	5.06972	4.03336	4.85234		128.487	116	-0.087246	0.602594		广东省	0	1	2	1
24	2015																																		1134						1		1
24	2016			0.444444																		0.693147													1278								1
25	2011	4.25533	0		20.1624	0.647128	0.0062326	0.0438302	0.431111	66.22	0.205134	0	10.8358	6.65856	25.4	60.4	0.998812	2.65555							4.16527	4.40635	4.24363	4.09368	3.92573			4.56393		86.7039	110	0.017759	0.832578	F	广东省	0	0	2	0
25	2012	4.8525	0		20.2846	0.688234	0.00483009	0.0405685	0.478083	66.22	0.212404	0	10.8985	6.75693	33.2308	63.1	1.03833	2.76379							4.7218	5.01317	4.9367	4.40342	5.03214			5.04562		86.7039	136	-0.018261	0.73449	F	广东省	0	0	2	0
25	2013	5.22456	0		20.368	0.709393	0.0149118	0.159866	0.514843	66.22	0.236411	0	10.9825	5.11335	21.4	66	1.11809	2.95151							5.03909	5.34444	5.50781	4.66786	6.14552	4.08227		4.92086		86.7039	136	-0.045688	0.650972	F	广东省	0	0	2	0
25	2014	5.31089	0		20.508	0.749071	0.0421933	-0.0446691	0.416515	66.22	0.190348	0	11.0583	4.30356	28	68.5	1.16518	2.97017							5.30146	5.17071	5.549	5.05427	6.18429	5.06972	4.03336	4.85234		86.7039	134	0.002227	0.602594	F	广东省	0	0	2	0
25	2015	5.48873	1.38629		20.8791	0.248214	0.0790773	-0.346807	1.36986	51.0864	0.307525	0	11.1199	2.87916	26.3077	72.4	1.30716	3.49993							5.42283	5.28254	5.92637	5.33446	5.90069	5.26899	5.04658	5.23442	4.01114	86.7039	138	-0.098729	0.594898	F	广东省	1	1	2	0
25	2016	5.51744	0		20.8964	0.235883	0.0309077	0.0675411	1.38609	49.0865	0.290134	0	11.212	3.84914	19.7778	74	1.28389	3.40442							5.4851	5.47016	5.69058	5.58646	6.2478	5.47302	4.96908	5.20061	5.38393	86.7039	140	-0.079972	0.55373	F	广东省	1	1	2	0
25	2017	5.6943	1.79176		21.0621	0.28881	0.0690055	0.070924	1.31455	49.0865	0.326224	0	11.3014	4.80221	19.3333	76.2	1.3284	3.39195							5.6237	5.79656	5.72333	5.66494	6.51706	5.588	5.69391	5.34667	5.88126	86.7039	148	-0.08858	0.580262	F	广东省	1	1	2	0
25	2018	5.80789	1.79176		21.2291	0.337101	0.0821435	0.192956	1.36891	49.0865	0.427551	0	11.3669	5.99193	32.1333	78.4	1.43106	3.48662							5.74761	5.80191	5.99361	5.72207	6.59717	5.37364	5.64245	5.36661	5.80784	86.7039	151	-0.012481	0.600243	F	广东省	1	1	2	0
25	2019	5.89056	1.94591		21.2215	0.186276	0.179461	0.378608	2.27897	49.0865	0.415813	0	11.4529	2.18762	16.25	80.5	1.50815	3.57914							5.83183	5.90126	6.04657	5.77356	6.67065		5.83536	5.52299		86.7039	153	-0.097267	0.610816	F	广东省	1	1	2	0
25	2020	5.94158	1.38629		21.2588	0.189527	0.0442793	-0.256804	2.07154	49.0865	0.373829	0	11.3875	0.486922	20.6667	82.6									5.88037	6.00476	6.01631	5.79615	6.63043		6.2265	5.59025		86.7039	160	-0.082632	0.608134	F	广东省	1	0	2	0
25	2021	6.01012	0		21.3437	0.216415	0.0929347	0.198155	2.4603	49.0865	0.391234	0	11.4956	-0.044403	29.5										5.95938	6.08479	6.03238	5.78444	6.63537		6.43748	5.62713		2511.78	3749	-0.131553	0.593748	F	广东省		0	2	0
25	2022	6.03395	0		21.5262	0.257972	0.0522381	0.647243	2.10829	47.5107	0.389302	0	11.5318	2.61174											6.02661	6.00775	6.10272	5.71101	6.52427		6.31954	5.62422			5230		0.661427		广东省			2	0
25	2023				21.6003	0.279876	0.065799	1.20465	1.66814	48.8082	0.381003																								4814								0
26	2011	4.25533	1.09861		21.7865	0.518694	0.118792	0.438185	1.5336	41.4946	0.763953	0	10.8358	5.54195	34.4	60.4	0.998812	2.65555	2	0.5	0		1	0	4.16527	4.40635	4.24363	4.09368	3.92573			4.56393		86.7039	110	-0.064157	0.832578	F	广东省	0	1	2	1
26	2012	4.8525	0.693147	0	21.9253	0.564416	0.0813692	0.180749	1.36483	41.4946	0.749864	0	10.8985	3.77039	45	63.1	1.03833	2.76379	22	0.0454545	0	0	0.431501		4.7218	5.01317	4.9367	4.40342	5.03214			5.04562		86.7039	136	-0.047454	0.73449	F	广东省	0	0	2	1
26	2013	5.22456	0.693147	0.296296	21.9927	0.56759	0.0871012	0.0263014	1.85161	41.4946	0.752325	0	10.9825	2.65918	43.3333	66	1.11809	2.95151	5	0.2	0.693147	1.38629	0.993898		5.03909	5.34444	5.50781	4.66786	6.14552	4.08227		4.92086		86.7039	136	-0.048169	0.650972	F	广东省	0	0	2	1
26	2014	5.31089	0.693147	0	22.0201	0.552603	0.0920248	0.0562739	1.83085	41.4946	0.739981	0	11.0583	1.75924	41.8182	68.5	1.16518	2.97017	5	0.2	0.693147	0	1	0	5.30146	5.17071	5.549	5.05427	6.18429	5.06972	4.03336	4.85234		86.7039	134	-0.051212	0.602594	F	广东省	0	0	2	1
26	2015	5.48873	0.693147	0	22.1694	0.457733	0.0619619	-0.0353696	2.17301	41.4946	0.741308	0	11.1199	-0.147102	49.8	72.4	1.30716	3.49993	1	1		0	1	0	5.42283	5.28254	5.92637	5.33446	5.90069	5.26899	5.04658	5.23442	4.01114	86.7039	138	-0.047756	0.594898	F	广东省	1	0	2	1
26	2016	5.51744	2.19722	0.92562	22.1108	0.406989	0.0471911	-0.0532325	1.87429	37.1463	0.706056	0	11.212	0.616115	47	74	1.28389	3.40442	7	0.142857	1.60944	2.07944	0.723473	8	5.4851	5.47016	5.69058	5.58646	6.2478	5.47302	4.96908	5.20061	5.38393	86.7039	140	-0.047648	0.55373	F	广东省	1	0	2	1
26	2017	5.6943	0.693147	0.666667	21.9986	0.310582	0.0588968	0.117555	2.36628	37.1463	0.678224	0	11.3014	0.093125	49.3333	76.2	1.3284	3.39195	23	0.0434783	1.38629	1.09861	0.965429	0	5.6237	5.79656	5.72333	5.66494	6.51706	5.588	5.69391	5.34667	5.88126	86.7039	148	-0.046902	0.580262	F	广东省	1	0	2	0
26	2018	5.80789	1.60944	0.625	22.0041	0.286011	0.0729778	0.0163311	2.40657	37.1463	0.682829	0	11.3669	0.276933	53	78.4	1.43106	3.48662	22	0.0454545		1.09861	0.903436	6	5.74761	5.80191	5.99361	5.72207	6.59717	5.37364	5.64245	5.36661	5.80784	86.7039	151	-0.049276	0.600243	F	广东省	1	0	2	0
26	2019	5.89056	1.79176		22.0479	0.294179	0.0826497	0.0893294	2.42357	36.792	0.707407	0	11.4529	-0.392687	44.8889	80.5	1.50815	3.57914	12	0.0833333	1.38629		0.562566	0	5.83183	5.90126	6.04657	5.77356	6.67065		5.83536	5.52299		86.7039	153	-0.054832	0.610816	F	广东省	1	0	2	0
26	2020	5.94158	1.79176	0.585459	22.1142	0.303269	0.107846	0.145572	2.44402	38.0706	0.735081	0	11.3875	-1.02994	53	82.6			19	0.0526316	0	1.60944	0.769806		5.88037	6.00476	6.01631	5.79615	6.63043		6.2265	5.59025		86.7039	160	-0.069032	0.608134	F	广东省	1	0	2	1
26	2021	6.01012	0.693147	0.999991	22.1368	0.266957	0.133441	0.235727	2.78208	38.253	0.694001	0	11.4956	-0.842117	53				15	0.0666667			0.780384		5.95938	6.08479	6.03238	5.78444	6.63537		6.43748	5.62713		86.7039	50	-0.087472	0.593748	F	广东省		0	2	1
26	2022	6.03395	1.09861	0.999942	22.1384	0.238204	0.0867305	-0.169657	3.13625	39.0245	0.71017	0	11.5318	0.265922					6	0.166667			0.999915		6.02661	6.00775	6.10272	5.71101	6.52427		6.31954	5.62422			5230		0.661427	F	广东省			2	1
26	2023				22.1594	0.207041	0.102988	0.049515	3.75655	39.2508	0.733364	0																							4814								1
27	2011	4.25533	1.38629		24.1735	0.462982	0.070965	0.15422	1.05764	63.74	0.293128	0	10.8358	1.87338	25.8182	60.4	0.998812	2.65555			2.70805				4.16527	4.40635	4.24363	4.09368	3.92573			4.56393		69.9254	70	0.014112	0.832578	D	广东省	0	1	2	1
27	2012	4.8525	1.09861		24.2002	0.457686	0.0659404	-0.108329	0.983918	63.74	0.295061	0	10.8985	1.89505	20.2222	63.1	1.03833	2.76379			1.79176				4.7218	5.01317	4.9367	4.40342	5.03214			5.04562		69.9254	76	0.053512	0.73449	D	广东省	0	1	2	1
27	2013	5.22456	0.693147		24.2316	0.435835	0.09545	-0.0372374	0.854566	47.8246	0.293904	0	10.9825	0.351438	19.7778	66	1.11809	2.95151			0.693147				5.03909	5.34444	5.50781	4.66786	6.14552	4.08227		4.92086		69.9254	75	0.058138	0.650972	D	广东省	0	1	2	1
27	2014	5.31089	1.60944		24.3724	0.470503	0.119207	0.0125709	0.868368	47.8246	0.32291	0	11.0583	0.275887	21.4	68.5	1.16518	2.97017	1	1	2.56495		1		5.30146	5.17071	5.549	5.05427	6.18429	5.06972	4.03336	4.85234		69.9254	79	0.035103	0.602594	D	广东省	0	1	2	1
27	2015	5.48873	2.19722	0	24.7849	0.571741	0.0910031	-0.110032	0.88224	47.8246	0.274401	0	11.1199	-0.083766	19.6	72.4	1.30716	3.49993			2.77259	0			5.42283	5.28254	5.92637	5.33446	5.90069	5.26899	5.04658	5.23442	4.01114	69.9254	85	0.042832	0.594898	D	广东省	1	1	2	1
27	2016	5.51744	2.3979		24.8319	0.592068	0.0566101	0.0169029	0.733534	47.8246	0.215192		11.212	1.75191	24.1667	74	1.28389	3.40442			3.09104				5.4851	5.47016	5.69058	5.58646	6.2478	5.47302	4.96908	5.20061	5.38393	69.9254	93	0.013349	0.55373	D	广东省	1	1	2	1
27	2017	5.6943	3.43399		25.0701	0.679887	0.0341092	0.373538	0.718816	47.8246	0.227443	0	11.3014	2.89972	22	76.2	1.3284	3.39195			2.63906				5.6237	5.79656	5.72333	5.66494	6.51706	5.588	5.69391	5.34667	5.88126	69.9254	101	-0.05119	0.580262	D	广东省	1	1	2	1
27	2018	5.80789	3.09104		25.1668	0.676944	0.0274445	0.19179	0.930431	47.8246	0.246269	0	11.3669	2.97366	16	78.4	1.43106	3.48662			2.56495				5.74761	5.80191	5.99361	5.72207	6.59717	5.37364	5.64245	5.36661	5.80784	69.9254	103	-0.043973	0.600243	D	广东省	1	1	2	1
27	2019	5.89056	3.7612		25.2888	0.650566	0.0599045	0.12358	0.587837	47.8246	0.203412	0	11.4529	2.7844	18	80.5	1.50815	3.57914			1.94591				5.83183	5.90126	6.04657	5.77356	6.67065		5.83536	5.52299		69.9254	106	-0.066762	0.610816	D	广东省	1	1	2	1
27	2020	5.94158	2.94444		25.46	0.633065	0.113138	-0.0174136	0.938107	43.9076	0.187421	0	11.3875	2.08623	20	82.6					0.693147				5.88037	6.00476	6.01631	5.79615	6.63043		6.2265	5.59025		69.9254	114	0.002458	0.608134	D	广东省	1	1	2	1
27	2021	6.01012	2.94444		25.6023	0.622934	0.0461411	0.543403	0.969628	43.9076	0.202734	0	11.4956	2.66351	18										5.95938	6.08479	6.03238	5.78444	6.63537		6.43748	5.62713		2511.78	3749	-0.052787	0.593748	D	广东省		0	2	1
27	2022	6.03395	3.89182	0.999995	25.6739	0.615472	0.0475939	0.188636	1.02144	43.9076	0.225989	0	11.5318	2.77078					2	0.5			1	0	6.02661	6.00775	6.10272	5.71101	6.52427		6.31954	5.62422			5230		0.661427		广东省			2	1
27	2023				25.7567	0.636208	0.0505477	0.0794084	1.02799	43.9076	0.231731	0																							4814								1
28	2011	4.25533	2.48491		22.76	0.813874	0.256281	0.158132	1.07372	38.3342	0.844208	0	10.8358	5.25305	35.1429	60.4	0.998812	2.65555			2.30259				4.16527	4.40635	4.24363	4.09368	3.92573			4.56393		86.7039	110	-0.010284	0.832578	F	广东省	0	1	2	1
28	2012	4.8525	2.48491		22.9528	0.802164	0.296206	0.19044	1.10289	38.3342	0.845909	0	10.8985	5.39145	31.4	63.1	1.03833	2.76379			3.17805				4.7218	5.01317	4.9367	4.40342	5.03214			5.04562		86.7039	136	-0.019857	0.73449	F	广东省	0	1	2	1
28	2013	5.22456	2.70805		23.1264	0.790499	0.257103	0.176979	1.11488	38.3342	0.856016	0	10.9825	3.67218	36.4	66	1.11809	2.95151			2.94444				5.03909	5.34444	5.50781	4.66786	6.14552	4.08227		4.92086		86.7039	136	-0.016809	0.650972	F	广东省	0	1	2	1
28	2014	5.31089	2.30259		23.275	0.621854	0.186901	0.12995	1.42982	51	0.856823	0	11.0583	3.62782	31.8	68.5	1.16518	2.97017			2.70805				5.30146	5.17071	5.549	5.05427	6.18429	5.06972	4.03336	4.85234		86.7039	134	-0.014025	0.602594	F	广东省	0	1	2	1
28	2015	5.48873	1.94591		23.3049	0.578883	0.151156	0.0851123	1.53016	51	0.84806	0	11.1199		34.2	72.4	1.30716	3.49993			2.63906				5.42283	5.28254	5.92637	5.33446	5.90069	5.26899	5.04658	5.23442	4.01114	86.7039	138	-0.012728	0.594898	F	广东省	1	1	2	1
28	2016	5.51744	1.94591		23.7826	0.581754	0.17705	0.586897	1.45727	51	0.829784	0	11.212	1.39627	40.1667	74	1.28389	3.40442			2.30259				5.4851	5.47016	5.69058	5.58646	6.2478	5.47302	4.96908	5.20061	5.38393	86.7039	140	-0.006042	0.55373	F	广东省	1	1	2	1
28	2017	5.6943	2.30259		23.8298	0.55569	0.122786	0.000368494	1.51034	56.0581	0.819955	0	11.3014	1.61112	34.25	76.2	1.3284	3.39195			2.19722				5.6237	5.79656	5.72333	5.66494	6.51706	5.588	5.69391	5.34667	5.88126	86.7039	148	-0.008068	0.580262	F	广东省	1	1	2	1
28	2018	5.80789	2.07944		24.0882	0.519335	0.113155	0.0450459	1.65982	56.0581	0.846711	0	11.3669	-0.353568	42.7692	78.4	1.43106	3.48662			2.70805				5.74761	5.80191	5.99361	5.72207	6.59717	5.37364	5.64245	5.36661	5.80784	86.7039	151	-0.005812	0.600243	F	广东省	1	1	2	1
28	2019	5.89056	2.30259		24.2354	0.541779	0.101431	0.206931	1.59305	56.0581	0.795107	0	11.4529	0.331163	25.4	80.5	1.50815	3.57914			1.79176				5.83183	5.90126	6.04657	5.77356	6.67065		5.83536	5.52299		86.7039	153	-0.0061	0.610816	F	广东省	1	1	2	1
28	2020	5.94158	2.19722		24.402	0.573461	0.106752	0.146096	1.44451	56.0581	0.739044	0	11.3875	1.77015	29.5385	82.6					0.693147				5.88037	6.00476	6.01631	5.79615	6.63043		6.2265	5.59025		86.7039	160	-0.006125	0.608134	F	广东省	1	1	2	1
28	2021	6.01012	1.79176		24.4794	0.57876	0.0875168	0.145992	1.42314	56.0581	0.744406	0	11.4956	2.09836	33.6923										5.95938	6.08479	6.03238	5.78444	6.63537		6.43748	5.62713		86.7039	50	-0.00423	0.593748	F	广东省		0	2	1
28	2022	6.03395	2.07944		24.4755	0.54372	0.0945761	0.0743928	1.50793	56.0581	0.74405	0	11.5318	2.09523											6.02661	6.00775	6.10272	5.71101	6.52427		6.31954	5.62422			5230		0.661427		广东省			2	1
28	2023				24.5855	0.559021	0.0969007	0.0276996	1.49436	56.0581	0.764541	0																							4814								1
29	2011	4.25533	0		21.8976	0.567289	0.0749598	0.00523028	1.68863	63.5475	0.79622	0	10.8358	4.30193	23.5556	60.4	0.998812	2.65555							4.16527	4.40635	4.24363	4.09368	3.92573			4.56393		128.487	112	0.058131	0.832578	K	广东省	0	0	2	1
29	2012	4.8525	0		22.035	0.594074	0.073505	0.00365612	2.27408	63.5475	0.823745	0	10.8985	4.57556	23.1111	63.1	1.03833	2.76379							4.7218	5.01317	4.9367	4.40342	5.03214			5.04562		128.487	123	0.075378	0.73449	K	广东省	0	0	2	1
29	2013	5.22456	0		22.1619	0.588383	0.140845	1.05454	2.16224	63.5475	0.849042	0	10.9825	2.50289	26	66	1.11809	2.95151							5.03909	5.34444	5.50781	4.66786	6.14552	4.08227		4.92086		128.487	117	0.050067	0.650972	K	广东省	0	0	2	1
29	2014	5.31089	0		22.1992	0.535301	0.1582	0.0074787	2.03624	63.5475	0.861828	0	11.0583	1.78455	32	68.5	1.16518	2.97017							5.30146	5.17071	5.549	5.05427	6.18429	5.06972	4.03336	4.85234		128.487	116	-0.034563	0.602594	K	广东省	0	0	2	1
29	2015	5.48873	0		22.1536	0.472851	0.142129	0.0145637	2.2599	63.5475	0.856276	0	11.1199	-2.53899	24.6667	72.4	1.30716	3.49993							5.42283	5.28254	5.92637	5.33446	5.90069	5.26899	5.04658	5.23442	4.01114	128.487	118	-0.091796	0.594898	K	广东省	1	1	2	1
29	2016	5.51744	0		22.0545	0.335385	0.132006	0.0872058	2.8726	63.5475	0.852521	0	11.212		32.2222	74	1.28389	3.40442							5.4851	5.47016	5.69058	5.58646	6.2478	5.47302	4.96908	5.20061	5.38393	128.487	113	-0.036829	0.55373	K	广东省	1	0	2	1
29	2017	5.6943	0		22.1069	0.323178	0.070906	-0.427764	2.67571	63.5475	0.804295	0	11.3014		28.2222	76.2	1.3284	3.39195							5.6237	5.79656	5.72333	5.66494	6.51706	5.588	5.69391	5.34667	5.88126	128.487	112	0.003704	0.580262	K	广东省	1	1	2	1
29	2018	5.80789	0		22.2635	0.314014	0.16946	0.616143	2.62097	63.5475	0.819367	0	11.3669		36.4	78.4	1.43106	3.48662							5.74761	5.80191	5.99361	5.72207	6.59717	5.37364	5.64245	5.36661	5.80784	128.487	113	-0.255549	0.600243	K	广东省	1	1	2	1
29	2019	5.89056	0		22.3145	0.282032	0.160934	0.171734	3.03633	63.5475	0.848673	0	11.4529		32.6	80.5	1.50815	3.57914							5.83183	5.90126	6.04657	5.77356	6.67065		5.83536	5.52299		128.487	113	-0.319515	0.610816	K	广东省	1	1	2	1
29	2020	5.94158	0		22.32	0.259237	0.0807463	-0.36635	3.28	63.5475	0.838948	0	11.3875	-1.73985	43.5714	82.6									5.88037	6.00476	6.01631	5.79615	6.63043		6.2265	5.59025		128.487	111	-0.199414	0.608134	K	广东省	1	0	2	1
29	2021	6.01012	0		22.545	0.316243	0.0551974	-0.182178	2.75534	57.1927	0.867055	0	11.4956	2.69156	32.8889										5.95938	6.08479	6.03238	5.78444	6.63537		6.43748	5.62713		128.487	23	-0.227804	0.593748	K	广东省		0	2	1
29	2022	6.03395	0		22.4619	0.246623	0.0351372	-0.519693	3.72123	55.7849	0.880192	1	11.5318	4.32959											6.02661	6.00775	6.10272	5.71101	6.52427		6.31954	5.62422			5230		0.661427	K	广东省			2	1
29	2023				22.5928	0.417739	-0.111046	-0.163145	2.32376	55.7849	0.905355	1																							4814								1
30	2011	4.25533	1.09861	0.950113	19.3464	0.969146	-0.836894	-0.62977	1.03184	23.8689	0.962345	1	10.8358		17.4286	60.4	0.998812	2.65555	4	0.25	0.693147	2.3979	0.854103	2	4.16527	4.40635	4.24363	4.09368	3.92573			4.56393		44.7193	42		0.832578	C4	广东省	0	0	2	0
30	2012	4.8525	0.693147	0.875556	19.3464	0.987941	-0.836894		0.937249	22.5357	0.962345	1	10.8985		21.5	63.1	1.03833	2.76379	3	0.333333	1.09861	1.94591	0.953578	0	4.7218	5.01317	4.9367	4.40342	5.03214			5.04562		44.7193	35		0.73449	C4	广东省	0	0	2	0
30	2013	4.93706	2.07944	0.944444	22.6848	0.402571	0.278069		1.44907	24.3099	0.450838	0	10.767	1.51852	49.4118	42.3	0.777036	1.81914	15	0.0666667	1.38629	2.07944	0.879254	30	4.68074	5.00361	5.4204	4.28936	5.98227	2.1883		4.33086		6.3185	39	0.003529	0.217302	C4	吉林省	0	1	1	1
30	2014	5.11572	1.79176	0.9375	22.7072	0.345046	0.149257	-0.04166	1.69315	24.3099	0.446522	0	10.823	0.431452	37.5	45.2	0.863288	1.9583	16	0.0625	1.94591	2.48491	0.934123	2	5.04928	4.92005	5.5442	4.77601	6.13563	4.78038	3.42296	4.30055		58.9398	903	-0.002461	0.227045	C3	吉林省	0	1	1	1
30	2015	5.34329	1.38629	0.781065	22.8133	0.343888	0.104289	-0.135429	1.92705	24.4122	0.463109	0	10.8413	-0.332269	39.1111	47.7	1.02563	2.2407	5	0.2	2.07944	1.38629	0.743347	0	5.17326	5.0478	6.027	5.11205	5.83802	5.02579	5.00776	4.73479	3.02189	58.9398	977	0.015368	0.237872	C3	吉林省	0	1	1	1
30	2016	5.38484	0.693147	0.72	22.9286	0.3635	0.122135	0.352169	1.75166	24.4122	0.482447	0	10.8943	-0.353026	35.8182	50.9	1.10116	2.41778	3	0.333333	2.77259	1.38629	0.875273	0	5.26238	5.32368	5.78256	5.34454	6.17823	5.27507	4.824	4.97628	5.24647	58.9398	1080	0.002745	0.194125	C3	吉林省	0	1	1	1
30	2017	5.54426	1.94591	0.958333	23.0616	0.389791	0.135361	0.228161	1.68676	24.4122	0.517121	0	10.9121	0.324942	35.0909	54.6	1.13781	2.47132			2.56495	1.94591			5.4313	5.6154	5.7421	5.3487	6.38646	5.34703	5.56921	5.14161	5.52907	58.9398	1234	-0.006898	0.15098	C3	吉林省	0	1	1	1
30	2018	5.62429	1.79176	0.77551	23.1813	0.389844	0.129891	0.0916515	1.57483	24.4122	0.506787	0	10.9261	0.464851	34.1538	58.4	1.18872	2.52861	8	0.125	2.63906	1.38629	0.777168	0	5.5512	5.54606	5.93876	5.37914	6.37122	5.03848	5.36831	5.07205	5.62936	58.9398	1268	0.007347	0.113006	C3	吉林省	1	1	1	1
30	2019	5.68281	1.94591	0.932099	23.2821	0.423117	0.121144	0.2816	1.49758	24.4122	0.526327	0	10.6799	0.776578	30.4	62.3	1.68093	4.79866	15	0.0666667	2.48491	2.30259	0.853239		5.62311	5.62376	5.9418	5.45227	6.45145		5.4886	5.20819		58.9398	1360	-0.001881	0.0793478	C3	吉林省	1	1	1	1
30	2020	5.73417	2.3979	0.970522	23.3948	0.427812	0.11552	0.104297	1.52833	24.4122	0.542473	0	10.8356	0.267797	36.6667	66.4			58	0.0172414	0.693147	2.30259	0.786224	8	5.676	5.69921	5.95658	5.50176	6.46149		5.6836	5.34585		58.9398	1564	0.009185	0.0750169	C3	吉林省	1	1	1	1
30	2021	5.83016	1.60944	0.999992	23.422	0.427218	0.0927343	0.154297	1.47121	24.4122	0.505375	0	10.9232	-0.864587	24.2				98	0.0102041			0.678956	0	5.78807	5.8148	5.98191	5.46411	6.42331		6.06228	5.46406		2511.78	3749	0.013725	0.0737822	C3	吉林省		0	1	1
30	2022	5.84258	3.4012	0.999991	23.4484	0.44487	0.0551695	-0.0200875	1.36977	24.4122	0.46787	0	10.9214	2.01701					50	0.02			0.70468		5.85401	5.70947	6.01534	5.38262	6.31027		5.82797	5.46216			5230		0.106266		吉林省			1	1
30	2023				23.5551	0.481522	0.084988	0.2603	1.20949	25.3781	0.497711	0																							4814								1
31	2011	4.25533	0.693147		24.2077	0.781679	0.110583	1.62166	1.55074	50.6505	0.914668		10.8358	5.89728	21.8182	60.4	0.998812	2.65555							4.16527	4.40635	4.24363	4.09368	3.92573			4.56393		128.487	112	0.007404	0.832578	K	广东省	0	1	2	1
31	2012	4.8525	0		24.274	0.782565	0.0926262	0.433818	1.55621	50.6505	0.91971	0	10.8985	3.73286	23.6364	63.1	1.03833	2.76379							4.7218	5.01317	4.9367	4.40342	5.03214			5.04562		128.487	123	0.087275	0.73449	K	广东省	0	1	2	1
31	2013	5.22456	0		24.4271	0.779069	0.11111	0.281156	1.50023	50.6505	0.910636	0	10.9825	4.16995	24.8	66	1.11809	2.95151							5.03909	5.34444	5.50781	4.66786	6.14552	4.08227		4.92086		128.487	117	0.036871	0.650972	K	广东省	0	1	2	1
31	2014	5.31089	0.693147		24.5587	0.769711	0.091957	-0.111784	1.71862	50.6505	0.878061	0	11.0583	3.41283	23.3333	68.5	1.16518	2.97017							5.30146	5.17071	5.549	5.05427	6.18429	5.06972	4.03336	4.85234		128.487	116	-0.032659	0.602594	K	广东省	0	1	2	1
31	2015	5.48873	1.38629		24.7364	0.79961	0.0920624	0.493175	1.87039	45.6663	0.895625	0	11.1199	3.10155	22.6667	72.4	1.30716	3.49993							5.42283	5.28254	5.92637	5.33446	5.90069	5.26899	5.04658	5.23442	4.01114	128.487	118	0.015883	0.594898	K	广东省	1	1	2	1
31	2016	5.51744	1.38629		24.8387	0.815795	0.1192	0.335245	1.64571	45.6663	0.854051	0	11.212	1.6276	35.2	74	1.28389	3.40442							5.4851	5.47016	5.69058	5.58646	6.2478	5.47302	4.96908	5.20061	5.38393	128.487	113	-0.074204	0.55373	K	广东省	1	1	2	1
31	2017	5.6943	0		25.0507	0.844959	0.150645	-0.220959	1.34687	45.6663	0.860914	0	11.3014		32.1818	76.2	1.3284	3.39195							5.6237	5.79656	5.72333	5.66494	6.51706	5.588	5.69391	5.34667	5.88126	128.487	112	-0.067329	0.580262	K	广东省	1	1	2	1
31	2018	5.80789	1.79176		25.236	0.849079	0.157178	0.00549902	1.78255	47.2702	0.885285	0	11.3669	3.96371	38.6154	78.4	1.43106	3.48662							5.74761	5.80191	5.99361	5.72207	6.59717	5.37364	5.64245	5.36661	5.80784	128.487	113	-0.090327	0.600243	K	广东省	1	1	2	1
31	2019	5.89056	1.38629		25.9338	0.767768	0.131627	1.39289	1.57691	53.8005	0.730308	0	11.4529	2.95798	36.3077	80.5	1.50815	3.57914							5.83183	5.90126	6.04657	5.77356	6.67065		5.83536	5.52299		128.487	113	-0.078576	0.610816	K	广东省	1	1	2	1
31	2020	5.94158	0.693147		26.0209	0.771623	0.0254618	0.137885	1.52367	49.2763	0.746802	0	11.3875	2.97595	38.1538	82.6									5.88037	6.00476	6.01631	5.79615	6.63043		6.2265	5.59025		128.487	111	-0.039348	0.608134	K	广东省	1	1	2	1
31	2021	6.01012	1.38629		26.0833	0.755127	0.0157038	0.108445	1.52524	49.2763	0.740677	0	11.4956	4.24064	39.4286										5.95938	6.08479	6.03238	5.78444	6.63537		6.43748	5.62713		2511.78	3749	-0.043021	0.593748	K	广东省		0	2	1
31	2022	6.03395	0		26.0913	0.778466	-0.0446335	-0.0712388	1.522	49.2763	0.735464	0	11.5318	3.91029											6.02661	6.00775	6.10272	5.71101	6.52427		6.31954	5.62422			5230		0.661427		广东省			2	1
31	2023				26.0118	0.767269	0.00259299	-0.07063	1.51356	49.2763	0.731977	0																							4814								1
32	2011	4.25533	2.19722	0.86	21.177	0.447662	0.053714	0.151976	1.39345	42.0201	0.61903	0	10.8358	3.23959	19.6	60.4	0.998812	2.65555	3	0.333333	1.38629	1.94591	1	2	4.16527	4.40635	4.24363	4.09368	3.92573			4.56393		1133.31	762	0.001091	0.832578	C3	广东省	0	0	2	0
32	2012	4.8525	1.38629	0.8	21.2492	0.380335	0.186636	-0.119137	1.80338	42.0201	0.680156	0	10.8985	1.42268	19.7778	63.1	1.03833	2.76379	1	1	0.693147	1.79176	1		4.7218	5.01317	4.9367	4.40342	5.03214			5.04562		1133.31	833	0.014349	0.73449	C3	广东省	0	0	2	0
32	2013	5.22456	2.07944	0.56	21.1297	0.32395	0.0145488	0.0715724	2.03954	42.0201	0.653313	0	10.9825	2.08931	27.8333	66	1.11809	2.95151	1	1	1.38629	1.09861	1		5.03909	5.34444	5.50781	4.66786	6.14552	4.08227		4.92086		1133.31	851	-0.004906	0.650972	C3	广东省	0	0	2	0
32	2014	5.31089	1.60944	0.5	21.741	0.460739	0.076478	0.889225	1.69125	42.0201	0.769477	0	11.0583	-0.342292	30.7692	68.5	1.16518	2.97017			1.38629	0.693147			5.30146	5.17071	5.549	5.05427	6.18429	5.06972	4.03336	4.85234		1133.31	903	0.028321	0.602594	C3	广东省	0	0	2	0
32	2015	5.48873	0	0	21.4774	0.290364	0.0329678	-0.358459	2.58095	49.1785	0.71479	0	11.1199	-0.902135	23.6	72.4	1.30716	3.49993			1.09861	0			5.42283	5.28254	5.92637	5.33446	5.90069	5.26899	5.04658	5.23442	4.01114	86.7039	138	-0.004076	0.594898	F	广东省	1	0	2	0
32	2016	5.51744	1.79176	0.938272	21.3939	0.20752	0.0299248	0.00875448	3.60371	49.1785	0.708308	0	11.212	0.12278	28.1667	74	1.28389	3.40442	4	0.25	1.79176	1.09861	0.996283	0	5.4851	5.47016	5.69058	5.58646	6.2478	5.47302	4.96908	5.20061	5.38393	86.7039	140	-0.00104	0.55373	F	广东省	1	0	2	0
32	2017	5.6943	1.79176	0.5	21.3794	0.186046	0.00838055	-0.133971	4.14845	49.1785	0.730159	0	11.3014	-1.22484	29.2308	76.2	1.3284	3.39195	5	0.2	1.79176	0.693147	0.780494	2	5.6237	5.79656	5.72333	5.66494	6.51706	5.588	5.69391	5.34667	5.88126	86.7039	148	-0.035921	0.580262	F	广东省	1	0	2	0
32	2018	5.80789	0.693147	0	21.4903	0.295935	0.0724639	-0.0699517	2.61789	49.0418	0.75085	0	11.3669	-2.20083	25.2	78.4	1.43106	3.48662			2.48491	0			5.74761	5.80191	5.99361	5.72207	6.59717	5.37364	5.64245	5.36661	5.80784	86.7039	151	-0.066323	0.600243	F	广东省	1	0	2	0
32	2019	5.89056	1.09861		21.5744	0.292026	0.09941	-0.0621904	2.72313	49.0418	0.769073	0	11.4529	-0.458252	30.4615	80.5	1.50815	3.57914			1.09861				5.83183	5.90126	6.04657	5.77356	6.67065		5.83536	5.52299		86.7039	153	-0.116403	0.610816	F	广东省	1	0	2	0
32	2020	5.94158	2.19722		21.6733	0.300958	0.109052	0.0131093	2.38329	49.0418	0.69158	0	11.3875	2.15206	26.9231	82.6					0.693147				5.88037	6.00476	6.01631	5.79615	6.63043		6.2265	5.59025		86.7039	160	-0.132285	0.608134	F	广东省	1	1	2	0
32	2021	6.01012	4.60517		24.5104	0.785055	0.196213	3.02996	1.17372	17.7959	0.779286	0	11.4956	3.38663	28.2857										5.95938	6.08479	6.03238	5.78444	6.63537		6.43748	5.62713		2511.78	3749	-0.001073	0.593748	E	广东省		0	2	1
32	2022	6.03395	4.91998		24.6905	0.808366	0.0727691	0.195494	1.20402	17.8082	0.8007	0	11.5318	4.32356											6.02661	6.00775	6.10272	5.71101	6.52427		6.31954	5.62422			5230		0.661427		广东省			2	1
32	2023				24.7578	0.789892	0.0794903	0.10248	1.22622	17.8082	0.795542	0																							4814								1
33	2011	4.25533	0		20.0615	0.430425	0.00962788	0.0137074	2.10304	13.8284	0.242281	1	10.8358	4.50418	16	60.4	0.998812	2.65555							4.16527	4.40635	4.24363	4.09368	3.92573			4.56393		10.0684	23	0.075165	0.832578		广东省	0	0	2	0
33	2012	4.8525	0		19.9676	0.428603	-0.0906145	-0.0754727	1.54038	13.8284	0.209849	1	10.8985	6.30133	25.3333	63.1	1.03833	2.76379							4.7218	5.01317	4.9367	4.40342	5.03214			5.04562		10.0684	23	0.238893	0.73449		广东省	0	0	2	0
33	2013	5.22456	0		20.1522	0.518756	0.0129056	0.198085	1.66901	13.8284	0.168752	1	10.9825	2.65941	34.3077	66	1.11809	2.95151							5.03909	5.34444	5.50781	4.66786	6.14552	4.08227		4.92086		10.0684	23	0.083764	0.650972		广东省	0	0	2	0
33	2014	5.31089	0		19.9621	0.987941	-0.836894	-0.198094	0.613862	13.8284	0.0931555	1	11.0583		32.4615	68.5	1.16518	2.97017							5.30146	5.17071	5.549	5.05427	6.18429	5.06972	4.03336	4.85234		10.0684	23		0.602594		广东省	0	0	2	0
33	2015	5.48873	0		19.8661	0.977342	-0.764477	0.819991	3.54369	13.8284	0.962345	1	11.1199		40	72.4	1.30716	3.49993							5.42283	5.28254	5.92637	5.33446	5.90069	5.26899	5.04658	5.23442	4.01114	10.0684	23		0.594898		广东省	1	0	2	0
33	2016	5.51744	0		19.5813	0.928519	0.344457	-0.0206546	8.42829	10.6002	0.962345	1	11.212		25.5556	74	1.28389	3.40442							5.4851	5.47016	5.69058	5.58646	6.2478	5.47302	4.96908	5.20061	5.38393	10.0684	23		0.55373		广东省	1	1	2	0
33	2017																																		1120						1		1
33	2022		0																																5230								1
34	2011	4.25533	0		19.3464	0.589127	0.21937	0.0783867	1.2419	21.8751	0.716122	1	10.8358	8.17003	16.2857	60.4	0.998812	2.65555							4.16527	4.40635	4.24363	4.09368	3.92573			4.56393		17.3731	50	0.097398	0.832578	S	广东省	0	0	2	0
34	2012	4.8525	0		19.3464	0.538522	0.0459818	0.0544208	1.17253	21.8751	0.567589	1	10.8985	9.77291	16.8571	63.1	1.03833	2.76379							4.7218	5.01317	4.9367	4.40342	5.03214			5.04562		17.3731	23	0.113359	0.73449	S	广东省	0	0	2	0
34	2013	5.22456	0		19.751	0.719504	0.17161	0.165694	1.02673	21.8751	0.720752	1	10.9825	4.62929	22	66	1.11809	2.95151							5.03909	5.34444	5.50781	4.66786	6.14552	4.08227		4.92086		17.3731	23	0.118846	0.650972	S	广东省	0	0	2	0
34	2014	5.31089	0		19.9504	0.641221	0.452454	-0.0450286	0.886393	21.8751	0.564007	1	11.0583	6.25493	23.1111	68.5	1.16518	2.97017			0.693147				5.30146	5.17071	5.549	5.05427	6.18429	5.06972	4.03336	4.85234		17.3731	23	0.095246	0.602594	S	广东省	0	0	2	0
34	2015	5.48873	0		19.9203	0.582597	0.121163	-0.10017	1.31811	21.8751	0.7675	1	11.1199	6.78298	26.75	72.4	1.30716	3.49993			1.94591				5.42283	5.28254	5.92637	5.33446	5.90069	5.26899	5.04658	5.23442	4.01114	17.3731	23	0.091145	0.594898	S	广东省	1	0	2	0
34	2016	5.51744	2.56495		23.5587	0.844418	0.283883	3.02996	1.22303	23.6638	0.916109	0	11.212	-4.12472	47.3846	74	1.28389	3.40442			2.56495				5.4851	5.47016	5.69058	5.58646	6.2478	5.47302	4.96908	5.20061	5.38393	86.7039	140	0.018851	0.55373	F	广东省	1	1	2	1
34	2017	5.6943	2.48491		23.9126	0.861665	0.240722	0.535017	0.972694	23.6638	0.785521	1	11.3014		30.8571	76.2	1.3284	3.39195			2.83321				5.6237	5.79656	5.72333	5.66494	6.51706	5.588	5.69391	5.34667	5.88126	86.7039	148	0.010733	0.580262	F	广东省	1	1	2	1
34	2018	5.80789	1.94591		23.9808	0.851975	0.143255	0.315708	0.998819	23.6638	0.781256	1	11.3669	4.26905	41.1111	78.4	1.43106	3.48662			3.09104				5.74761	5.80191	5.99361	5.72207	6.59717	5.37364	5.64245	5.36661	5.80784	86.7039	151	0.013041	0.600243	F	广东省	1	1	2	1
34	2019	5.89056	2.30259		24.105	0.851301	0.170691	0.0604134	1.03752	23.6638	0.79384	1	11.4529	3.22975	28.6667	80.5	1.50815	3.57914			2.19722				5.83183	5.90126	6.04657	5.77356	6.67065		5.83536	5.52299		86.7039	153	0.012002	0.610816	F	广东省	1	1	2	1
34	2020	5.94158	2.89037		24.1472	0.846763	0.137502	0.0605629	1.03137	23.4668	0.785686	1	11.3875	3.58814	32.2222	82.6					1.09861				5.88037	6.00476	6.01631	5.79615	6.63043		6.2265	5.59025		86.7039	160	0.01195	0.608134	F	广东省	1	1	2	1
34	2021	6.01012	2.77259		24.3856	0.830145	0.0441324	0.329398	1.06026	23.4255	0.830034	1	11.4956	3.99879	21.3333										5.95938	6.08479	6.03238	5.78444	6.63537		6.43748	5.62713		86.7039	50	0.012729	0.593748	F	广东省		0	2	1
34	2022	6.03395	2.48491		24.4175	0.795604	0.13966	-0.0531519	1.17909	23.1545	0.807421	1	11.5318	4.47274											6.02661	6.00775	6.10272	5.71101	6.52427		6.31954	5.62422			5230		0.661427	F	广东省			2	1
34	2023				24.5273	0.793701	0.138034	0.0323093	1.21293	23.1156	0.801659	1																							4814								1
35	2011	4.25533	0		20.2715	0.987941	0.0179881	0.0462927	0.26157	22.4084	0.670836	1	10.8358		17	60.4	0.998812	2.65555							4.16527	4.40635	4.24363	4.09368	3.92573			4.56393		1133.31	762		0.832578	C3	广东省	0	0	2	0
35	2012	4.8525	0		19.5453	0.987941	0.412775	3.02996	0.249377	20.612	0.560533	1	10.8985		12	63.1	1.03833	2.76379							4.7218	5.01317	4.9367	4.40342	5.03214			5.04562		1133.31	833		0.73449	C3	广东省	0	1	2	0
35	2013	5.22456	0		19.3464	0.0511596	-0.836894	-0.573252	0.249377	8.4804	0.962345	1	10.9825		18.8571	66	1.11809	2.95151							5.03909	5.34444	5.50781	4.66786	6.14552	4.08227		4.92086		1133.31	851		0.650972	C3	广东省	0	0	2	0
35	2014	5.1744	3.13549		21.9088	0.504266	0.214132	3.02996	0.932885	21.2916	0.264096	0	10.4537	1.69691	47.8571	34.1	0.973711	2.34277							5.00883	5.12509	5.639	5.03786	6.28356	4.99775	3.78986	4.59097		23.7967	28	-0.209995	0.332357	N	江西省	0	1	2	1
35	2015	5.34401	2.94444	0.5	22.2046	0.579366	0.131428	0.498273	0.695914	21.2916	0.15519	0	10.5112	2.06426	41.5	38.7	1.07236	2.55139	2	0.5		0.693147	1	2	5.14668	5.21211	5.94054	5.27187	5.98623	5.20549	4.97321	5.02026	3.8764	23.7967	30	-0.167528	0.239507	N	江西省	0	0	2	1
35	2016	5.41501	3.2581	0.40625	22.5148	0.65617	0.10822	0.18791	0.36646	32.2867	0.131549	0	10.6066	2.80256	37.7778	44.6	1.15428	2.71359			1.38629	1.09861			5.24591	5.41047	5.83505	5.48898	6.27903	5.42353	4.86014	5.05691	5.3093	23.7967	31	-0.126208	0.271825	N	江西省	0	1	2	1
35	2017	5.59161	3.80666		22.8189	0.625057	0.0880067	0.64387	0.758192	29.5881	0.268513	0	10.6788		27.1111	50.4	1.27561	2.88956			2.07944				5.43599	5.72658	5.785	5.56818	6.51108	5.55101	5.60665	5.206	5.79159	23.7967	40	-0.0775	0.279578	N	江西省	1	1	2	1
35	2018	5.6945	3.3322		22.899	0.626002	0.0700934	0.145841	0.429402	29.8234	0.203478	0	10.7671	3.60542	30.8571	56.8	1.37132	2.96428			2.70805				5.58898	5.69547	5.97889	5.61131	6.53472	5.34238	5.48267	5.23017	5.69236	23.7967	46	-0.044244	0.288839	N	江西省	1	1	2	1
35	2019	5.76873	3.49651	0.5	24.5797	0.752553	0.102621	3.02996	0.908339	16.2034	0.254382	0	10.8811	-1.76858	32.2857	64	1.42385	2.99519	12	0.0833333	2.3979	0.693147	0.50626		5.68807	5.76889	5.99637	5.66465	6.56695		5.66384	5.362		23.7967	53	0.068266	0.285845	N	江西省	1	1	2	1
35	2020	5.83367	0	0.942222	24.6428	0.751984	0.0684769	0.176488	0.83327	16.2034	0.250341	0	10.9485	3.20397	34.4444	71.9			87	0.0114943	0.693147	2.3979	0.414576		5.75933	5.86995	5.99025	5.68854	6.53799		6.03915	5.45052		23.7967	73	0.069463	0.317008	N	江西省	1	1	2	1
35	2021	5.92204	0.693147	0.999979	23.9219	0.544809	0.0734187	-0.0582975	1.19945	16.2034	0.276629	0	11.0907	2.26902	33.1429				208	0.00480769			0.414576		5.87106	5.95448	6.02125	5.66154	6.50313		6.2792	5.54502		23.7967	23	0.066111	0.32758	N	江西省		0	2	1
35	2022	5.93972	3.21888	0.999995	23.9992	0.60563	0.0112657	-0.62977	0.706885	15.2148	0.225183	0	11.1694	3.50344					253	0.00395257			0.414576	0	5.92577	5.87355	6.08999	5.59945	6.4111		6.11625	5.55477			5230		0.374801		江西省			2	1
35	2023				24.0595	0.614524	0.0361315	-0.206222	0.668885	14.5096	0.190869	0																							4814								1
36	2011	4.25533	0		22.0745	0.40477	0.0438877	-0.545693	2.84246	31.3242	0.769909	0	10.8358	3.54531	35.7778	60.4	0.998812	2.65555			0.693147				4.16527	4.40635	4.24363	4.09368	3.92573			4.56393		128.487	112	-0.172743	0.832578	K	广东省	0	0	2	1
36	2012	4.8525	0		22.1742	0.430298	0.0365053	-0.313006	3.20559	31.3242	0.794784	0	10.8985	3.04283	36.6667	63.1	1.03833	2.76379			0				4.7218	5.01317	4.9367	4.40342	5.03214			5.04562		128.487	123	-0.139832	0.73449	K	广东省	0	1	2	1
36	2013	5.22456	0		22.1574	0.395484	0.0462556	-0.446719	2.55916	31.3242	0.785545	0	10.9825	1.73266	42.1333	66	1.11809	2.95151			0.693147				5.03909	5.34444	5.50781	4.66786	6.14552	4.08227		4.92086		128.487	117	0.103099	0.650972	K	广东省	0	0	2	1
36	2014	5.31089	0		22.2425	0.454282	0.0119826	0.0657357	4.06082	31.3242	0.776329	0	11.0583	4.75169	39.7143	68.5	1.16518	2.97017			1.09861				5.30146	5.17071	5.549	5.05427	6.18429	5.06972	4.03336	4.85234		128.487	116	0.115832	0.602594	K	广东省	0	0	2	1
36	2015	5.48873	0		22.5895	0.584915	0.0365877	0.992641	3.1954	31.241	0.824349	0	11.1199	1.41737	38.1667	72.4	1.30716	3.49993							5.42283	5.28254	5.92637	5.33446	5.90069	5.26899	5.04658	5.23442	4.01114	128.487	118	-0.155822	0.594898	K	广东省	1	0	2	1
36	2016	5.51744	0		22.998	0.586168	0.403441	3.02996	1.46269	31.2109	0.780372	0	11.212	-3.86528	35.8571	74	1.28389	3.40442			0				5.4851	5.47016	5.69058	5.58646	6.2478	5.47302	4.96908	5.20061	5.38393	128.487	113	-0.376487	0.55373	K	广东省	1	0	2	1
36	2017	5.6943	0		22.8887	0.417036	0.301378	0.828829	2.26882	31.2136	0.748715	0	11.3014	0.651255	31.6364	76.2	1.3284	3.39195			1.60944				5.6237	5.79656	5.72333	5.66494	6.51706	5.588	5.69391	5.34667	5.88126	128.487	112	-0.376487	0.580262	K	广东省	1	1	2	1
36	2018	5.80789	0		23.1114	0.500599	0.195984	-0.160427	2.04409	33.2136	0.795209	0	11.3669	-5.34835	36.7273	78.4	1.43106	3.48662			0.693147				5.74761	5.80191	5.99361	5.72207	6.59717	5.37364	5.64245	5.36661	5.80784	128.487	113	-0.376487	0.600243	K	广东省	1	1	2	1
36	2019	5.89056	0		23.2199	0.534994	0.160748	-0.0497658	2.14622	33.2136	0.803948	0	11.4529	-3.85916	40.4	80.5	1.50815	3.57914			0				5.83183	5.90126	6.04657	5.77356	6.67065		5.83536	5.52299		128.487	113	-0.376487	0.610816	K	广东省	1	1	2	1
36	2020	5.94158	0		23.1069	0.462818	0.134756	-0.146297	2.77121	33.2136	0.768124	0	11.3875	0.728781	14.8571	82.6									5.88037	6.00476	6.01631	5.79615	6.63043		6.2265	5.59025		128.487	111	-0.376487	0.608134	K	广东省	1	0	2	1
36	2021	6.01012	0		22.9836	0.372875	0.089131	-0.304295	3.19294	33.2136	0.728852	0	11.4956	0.594616	14.2857										5.95938	6.08479	6.03238	5.78444	6.63537		6.43748	5.62713		2511.78	3749	-0.363609	0.593748	K	广东省		0	2	1
36	2022	6.03395	0		22.9464	0.322254	0.0976656	0.245503	2.99923	28.2136	0.76286	0	11.5318	-3.7188											6.02661	6.00775	6.10272	5.71101	6.52427		6.31954	5.62422			5230		0.661427		广东省			2	1
36	2023				22.8513	0.261167	0.0159894	-0.62977	3.97872	28.2136	0.765731	0																							4814								1
37	2011	4.25533	0		22.4194	0.653787	0.00472826	0.508255	0.861418	16.718	0.55827	0	10.8358	3.78343	35.2	60.4	0.998812	2.65555							4.16527	4.40635	4.24363	4.09368	3.92573			4.56393		69.9254	70	0.488649	0.832578	D	广东省	0	0	2	1
37	2012	4.8525	0		22.4346	0.688802	-0.130174	-0.476183	0.881219	16.718	0.597433	0	10.8985	4.54155	42.8235	63.1	1.03833	2.76379							4.7218	5.01317	4.9367	4.40342	5.03214			5.04562		69.9254	76	0.488649	0.73449	D	广东省	0	0	2	1
37	2013	5.22456	0		22.4171	0.669176	0.0416621	-0.122501	0.935529	16.718	0.611552	0	10.9825	2.4603	40.5333	66	1.11809	2.95151							5.03909	5.34444	5.50781	4.66786	6.14552	4.08227		4.92086		69.9254	75	0.488649	0.650972	D	广东省	0	0	2	1
37	2014	5.31089	0		22.3439	0.727446	-0.265351	0.111375	0.873197	16.718	0.596489	0	11.0583	2.31512	45.3	68.5	1.16518	2.97017							5.30146	5.17071	5.549	5.05427	6.18429	5.06972	4.03336	4.85234		69.9254	79	0.488649	0.602594	D	广东省	0	0	2	1
37	2015	5.48873	0		22.2449	0.880147	-0.836894	0.0898764	0.841032	15.2835	0.598549	0	11.1199	2.3783	45.3333	72.4	1.30716	3.49993							5.42283	5.28254	5.92637	5.33446	5.90069	5.26899	5.04658	5.23442	4.01114	69.9254	85	0.488649	0.594898	D	广东省	1	0	2	1
37	2016	5.51744	0		22.1966	0.536181	0.481337	0.170311	1.44669	15.2835	0.607661	0	11.212		45.875	74	1.28389	3.40442							5.4851	5.47016	5.69058	5.58646	6.2478	5.47302	4.96908	5.20061	5.38393	69.9254	93		0.55373	D	广东省	1	0	2	1
37	2017	5.6943	0		21.7824	0.298029	0.000186288	0.299651	1.62952	15.2835	0.432148	0	11.3014	1.2948	44.5882	76.2	1.3284	3.39195							5.6237	5.79656	5.72333	5.66494	6.51706	5.588	5.69391	5.34667	5.88126	69.9254	101	0.129717	0.580262	D	广东省	1	0	2	0
37	2018	5.80789	0		21.9194	0.384122	0.00613267	-0.0786159	1.45956	15.2835	0.504034	0	11.3669	-0.753782	26.2222	78.4	1.43106	3.48662							5.74761	5.80191	5.99361	5.72207	6.59717	5.37364	5.64245	5.36661	5.80784	69.9254	103	0.149918	0.600243	D	广东省	1	0	2	0
37	2019	5.89056	0		21.8924	0.359328	0.0125353	-0.351396	1.58926	15.2835	0.504343	0	11.4529	0.909214	26.9091	80.5	1.50815	3.57914							5.83183	5.90126	6.04657	5.77356	6.67065		5.83536	5.52299		69.9254	106	0.155372	0.610816	D	广东省	1	0	2	0
37	2020	5.94158	1.38629		21.8288	0.308885	0.032733	-0.194118	2.36183	15.2835	0.640628	0	11.3875	0.324744	34.5455	82.6			6	0.166667			1		5.88037	6.00476	6.01631	5.79615	6.63043		6.2265	5.59025		69.9254	114	0.139307	0.608134	D	广东省	1	0	2	0
37	2021	6.01012	0.693147	0.999983	21.7493	0.434287	-0.277899	-0.231492	1.72098	15.2835	0.683783	0	11.4956	1.04674	35.6364				9	0.111111			1		5.95938	6.08479	6.03238	5.78444	6.63537		6.43748	5.62713		69.9254	35	0.350973	0.593748	D	广东省		0	2	0
37	2022	6.03395	1.09861	0.99999	21.6812	0.465578	-0.124882	-0.0831354	1.46313	15.2835	0.609639	0	11.5318	0.581514											6.02661	6.00775	6.10272	5.71101	6.52427		6.31954	5.62422			5230		0.661427	D	广东省			2	0
37	2023				21.4408	0.321344	-0.00144106	-0.150451	2.46938	15.2835	0.497412	0																							4814								0
38	2011	4.25533	0		20.262	0.697332	0.0139182	-0.62977	1.61215	44.7906	0.962345	1	10.8358		24.4444	60.4	0.998812	2.65555							4.16527	4.40635	4.24363	4.09368	3.92573			4.56393		128.487	112		0.832578	K	广东省	0	1	2	0
38	2012	4.8525	0		20.2292	0.682689	0.0145044	1.08236	1.46247	44.7906	0.962345	1	10.8985		20.8571	63.1	1.03833	2.76379							4.7218	5.01317	4.9367	4.40342	5.03214			5.04562		128.487	123		0.73449	K	广东省	0	1	2	0
38	2013	5.22456	0		20.3389	0.703714	0.0147076	-0.18329	1.41407	44.7906	0.962345	1	10.9825	3.40441	26.8	66	1.11809	2.95151							5.03909	5.34444	5.50781	4.66786	6.14552	4.08227		4.92086		128.487	117		0.650972	K	广东省	0	1	2	0
38	2014	5.31089	0		20.3424	0.785173	-0.315375	0.265726	1.27959	44.7906	0.962345	1	11.0583	3.82712	25	68.5	1.16518	2.97017							5.30146	5.17071	5.549	5.05427	6.18429	5.06972	4.03336	4.85234		128.487	116		0.602594	K	广东省	0	1	2	0
38	2015	5.48873	0		20.4286	0.792083	0.0534567	0.432648	1.24614	44.7906	0.962345	0	11.1199	2.45029	21.6	72.4	1.30716	3.49993							5.42283	5.28254	5.92637	5.33446	5.90069	5.26899	5.04658	5.23442	4.01114	128.487	118		0.594898	K	广东省	1	1	2	0
38	2016	5.51744	0		22.5786	0.200153	0.0912837	2.36965	3.13526	21.424	0.552975	0	11.212	-5.34835	29.6923	74	1.28389	3.40442							5.4851	5.47016	5.69058	5.58646	6.2478	5.47302	4.96908	5.20061	5.38393	57.6257	35		0.55373	L	广东省	1	1	2	1
38	2017	5.6943	0		22.4763	0.0649802	0.0681925	0.46752	9.29284	21.424	0.564432	0	11.3014	-1.74419	28.6667	76.2	1.3284	3.39195							5.6237	5.79656	5.72333	5.66494	6.51706	5.588	5.69391	5.34667	5.88126	57.6257	40		0.580262	L	广东省	1	1	2	1
38	2018	5.80789	0		21.8331	0.133376	-0.636095	0.701132	6.57818	21.424	0.867493		11.3669	1.77945	32.4286	78.4	1.43106	3.48662							5.74761	5.80191	5.99361	5.72207	6.59717	5.37364	5.64245	5.36661	5.80784	57.6257	42		0.600243	L	广东省	1	1	2	0
38	2019	5.89056	1.38629	0.444444	21.7939	0.0559557	0.0460359	-0.285867	11.5904	21.424	0.64855	1	11.4529	0.861341	33.8571	80.5	1.50815	3.57914	13	0.0769231	0	0.693147	1	6	5.83183	5.90126	6.04657	5.77356	6.67065		5.83536	5.52299		57.6257	46		0.610816	L	广东省	1	1	2	0
38	2020	5.94158	1.38629	0	21.8984	0.102017	0.0280611	0.160993	5.31732	21.424	0.53968	1	11.3875	1.23229	24.3333	82.6					0	0			5.88037	6.00476	6.01631	5.79615	6.63043		6.2265	5.59025		57.6257	51		0.608134	L	广东省	1	1	2	0
38	2021	6.01012	2.83321		21.7882	0.228375	-0.267272	0.0604888	3.25756	21.424	0.355271	1	11.4956	1.80672	26										5.95938	6.08479	6.03238	5.78444	6.63537		6.43748	5.62713			3749		0.593748	L	广东省			2	0
38	2022		0																																5230								1
39	2011	4.25533	3.2581	0.987513	24.8878	0.664184	0.17927	0.238693	1.33204	25.5382	0.632783	0	10.8358	3.11501	38	60.4	0.998812	2.65555	123	0.00813008	4.18965	2.63906	0.901109	63	4.16527	4.40635	4.24363	4.09368	3.92573			4.56393		1133.31	762	-0.031596	0.832578	C3	广东省	0	1	2	1
39	2012	4.8525	2.63906	0.988109	24.8663	0.648892	0.0882869	-0.152686	1.54194	53.7291	0.608743	0	10.8985	3.72842	36.8889	63.1	1.03833	2.76379	114	0.00877193	4.49981	2.56495	0.911769	2	4.7218	5.01317	4.9367	4.40342	5.03214			5.04562		1133.31	833	-0.014851	0.73449	C3	广东省	0	1	2	1
39	2013	5.22456	3.95124	0.968254	25.0083	0.662616	0.113036	0.065159	1.2939	53.7287	0.567042	0	10.9825	2.45295	44.5	66	1.11809	2.95151	142	0.00704225	4.36945	1.94591	0.825615	6	5.03909	5.34444	5.50781	4.66786	6.14552	4.08227		4.92086		1133.31	851	-0.005823	0.650972	C3	广东省	0	1	2	1
39	2014	5.31089	3.46574	0.5	25.1981	0.689185	0.117189	0.21074	1.0609	53.5211	0.514629	0	11.0583	1.91806	51.75	68.5	1.16518	2.97017	202	0.0049505	4.68213	1.09861	0.87588	0	5.30146	5.17071	5.549	5.05427	6.18429	5.06972	4.03336	4.85234		1133.31	903	-0.005269	0.602594	C3	广东省	0	1	2	1
39	2015	5.48873	3.97029	0.444444	25.3939	0.667537	0.072382	-0.162479	0.966358	48.0326	0.407729	0	11.1199	3.11023	33.75	72.4	1.30716	3.49993	151	0.00662252	4.76217	0.693147	0.906373		5.42283	5.28254	5.92637	5.33446	5.90069	5.26899	5.04658	5.23442	4.01114	1133.31	977	-0.001255	0.594898	C3	广东省	1	1	2	1
39	2016	5.51744	3.58352	0.999556	25.5485	0.685952	0.0196968	-0.129063	1.17511	55.4397	0.428135	0	11.212	2.78985	32.5455	74	1.28389	3.40442	224	0.00446429	4.89035	4.15888	0.866301		5.4851	5.47016	5.69058	5.58646	6.2478	5.47302	4.96908	5.20061	5.38393	1133.31	1080	0.012429	0.55373	C3	广东省	1	1	2	1
39	2017	5.6943	4.15888	0.999725	25.5954	0.668945	0.0766864	0.492809	1.17518	58.0155	0.451762	0	11.3014	3.0863	31.1111	76.2	1.3284	3.39195	326	0.00306748	4.5326	4.11087	0.945745		5.6237	5.79656	5.72333	5.66494	6.51706	5.588	5.69391	5.34667	5.88126	1133.31	1234	0.010274	0.580262	C3	广东省	1	1	2	1
39	2018	5.80789	4.33073	0.998047	25.7914	0.670181	0.0850781	0.225396	1.13043	57.9989	0.515489	0	11.3669	3.19059	42	78.4	1.43106	3.48662	261	0.00383142	4.18965	3.21888	0.902681		5.74761	5.80191	5.99361	5.72207	6.59717	5.37364	5.64245	5.36661	5.80784	1133.31	1268	0.03601	0.600243	C3	广东省	1	1	2	1
39	2019	5.89056	4.85981	0.999429	25.8714	0.680212	0.0467254	-0.0821655	1.30339	58.1175	0.523062	0	11.4529	3.30658	36	80.5	1.50815	3.57914	311	0.00321543	3.95124	4.15888	0.815081		5.83183	5.90126	6.04657	5.77356	6.67065		5.83536	5.52299		1133.31	1360	0.038908	0.610816	C3	广东省	1	1	2	1
39	2020	5.94158	4.26268	0.5	25.7083	0.63167	0.110417	0.097229	1.12839	58.1998	0.459208	1	11.3875	2.2538	38.5	82.6			321	0.00311526	3.43399	0.693147	0.780991		5.88037	6.00476	6.01631	5.79615	6.63043		6.2265	5.59025		1133.31	1564	0.026923	0.608134	C3	广东省	1	1	2	1
39	2021	6.01012	4.79579	0.999986	25.7623	0.630771	0.15087	0.738505	1.19794	59.3102	0.527837	1	11.4956	0.959353	41.4545				208	0.00480769			0.765608		5.95938	6.08479	6.03238	5.78444	6.63537		6.43748	5.62713		1133.31	466	-0.024313	0.593748	C3	广东省		0	2	1
39	2022	6.03395	4.09434	0.999976	25.7062	0.570554	0.0769189	-0.135367	1.22201	59.1719	0.52765	1	11.5318	1.962					174	0.00574713			0.633127		6.02661	6.00775	6.10272	5.71101	6.52427		6.31954	5.62422			5230		0.661427	C3	广东省			2	1
39	2023				25.8094	0.600464	0.0292784	-0.0969852	1.1197	58.1379	0.546726	0																							4814								1
40	2011	4.25533	0		21.3589	0.477982	0.150315	0.0516692	1.49301	19.7963	0.696632	0	10.8358	5.27843	27.0909	60.4	0.998812	2.65555							4.16527	4.40635	4.24363	4.09368	3.92573			4.56393		128.487	112	0.075077	0.832578	K	广东省	0	0	2	0
40	2012	4.8525	0		21.777	0.593918	0.180522	0.0532405	1.62833	19.7963	0.830873	0	10.8985	6.23038	34.25	63.1	1.03833	2.76379							4.7218	5.01317	4.9367	4.40342	5.03214			5.04562		128.487	123	-0.137452	0.73449	K	广东省	0	0	2	1
40	2013	5.22456	0		22.0997	0.683762	0.0851084	-0.0531731	1.97732	19.7963	0.909746	0	10.9825	5.06163	35	66	1.11809	2.95151							5.03909	5.34444	5.50781	4.66786	6.14552	4.08227		4.92086		128.487	117	0.003135	0.650972	K	广东省	0	0	2	1
40	2014	5.31089	0		22.1748	0.702902	0.042184	0.271648	1.47139	19.7963	0.927128	0	11.0583	3.16106	37.0909	68.5	1.16518	2.97017							5.30146	5.17071	5.549	5.05427	6.18429	5.06972	4.03336	4.85234		128.487	116	0.051748	0.602594	K	广东省	0	0	2	1
40	2015	5.48873	0		22.6356	0.804167	0.0478346	0.607018	1.92919	29.8768	0.939407	1	11.1199	-0.237668	51.1	72.4	1.30716	3.49993							5.42283	5.28254	5.92637	5.33446	5.90069	5.26899	5.04658	5.23442	4.01114	128.487	118	-0.0144	0.594898	K	广东省	1	0	2	1
40	2016	5.51744	0		23.5733	0.365806	0.0285348	1.26538	3.58383	30.9812	0.759459	1	11.212	-3.06754	38.3333	74	1.28389	3.40442							5.4851	5.47016	5.69058	5.58646	6.2478	5.47302	4.96908	5.20061	5.38393	128.487	113	0.103115	0.55373	K	广东省	1	1	2	1
40	2017	5.6943	1.94591		24.0872	0.600067	0.0479448	1.15477	1.94758	30.9812	0.713465	1	11.3014	0.204901	29.6364	76.2	1.3284	3.39195							5.6237	5.79656	5.72333	5.66494	6.51706	5.588	5.69391	5.34667	5.88126	34.1205	93	-0.041979	0.580262	E	广东省	1	1	2	1
40	2018	5.80789	3.3322	0.88	24.262	0.576703	0.0862159	0.0670597	1.59207	38.9867	0.620723	1	11.3669	3.24461	48.3	78.4	1.43106	3.48662	6	0.166667		1.79176	0.978249		5.74761	5.80191	5.99361	5.72207	6.59717	5.37364	5.64245	5.36661	5.80784	69.9254	103	0.066166	0.600243	D	广东省	1	1	2	1
40	2019	5.89056	3.4012	0.666667	24.1568	0.563673	-0.0681432	-0.215591	1.41828	39.0363	0.551284	1	11.4529	2.32649	35.2308	80.5	1.50815	3.57914			0	1.09861			5.83183	5.90126	6.04657	5.77356	6.67065		5.83536	5.52299		69.9254	106	0.105672	0.610816	D	广东省	1	0	2	1
40	2020	5.94158	2.48491	0.8825	23.9891	0.534554	-0.0809613	-0.489928	1.31738	39.0363	0.491348	1	11.3875	2.462	30.7692	82.6					0	2.56495			5.88037	6.00476	6.01631	5.79615	6.63043		6.2265	5.59025		69.9254	114	0.135797	0.608134	D	广东省	1	0	2	1
40	2021	6.01012	2.3979	0.999989	23.9872	0.557142	-0.0507814	0.116752	1.17104	39.0363	0.489524	1	11.4956	2.54573	39.7778				22	0.0454545			0.711142		5.95938	6.08479	6.03238	5.78444	6.63537		6.43748	5.62713		2511.78	3749	-0.035029	0.593748	D	广东省		0	2	1
40	2022	6.03395	0	0.999994	23.9609	0.557906	-0.0270201	-0.216811	1.40318	39.0363	0.494833	1	11.5318	2.53387					4	0.25			0.999098		6.02661	6.00775	6.10272	5.71101	6.52427		6.31954	5.62422			5230		0.661427		广东省			2	1
42	2011	4.25533	0		22.69	0.646232	0.129882	0.32436	2.13643	29.7496	0.857141	0	10.8358	4.04517	34.625	60.4	0.998812	2.65555							4.16527	4.40635	4.24363	4.09368	3.92573			4.56393		128.487	112	-0.099171	0.832578	K	广东省	0	0	2	1
42	2012	4.8525	0		22.7404	0.613915	0.151686	0.407689	2.29805	29.7496	0.854428	0	10.8985	2.8294	24.1818	63.1	1.03833	2.76379							4.7218	5.01317	4.9367	4.40342	5.03214			5.04562		128.487	123	-0.115987	0.73449	K	广东省	0	1	2	1
42	2013	5.22456	0		22.8025	0.616542	0.135868	-0.179849	2.09894	28.4877	0.88206	0	10.9825	2.19723	35.2857	66	1.11809	2.95151							5.03909	5.34444	5.50781	4.66786	6.14552	4.08227		4.92086		128.487	117	-0.108344	0.650972	K	广东省	0	1	2	1
42	2014	5.31089	0		23.5081	0.796201	0.0959893	0.370459	1.68804	28.8317	0.932212	1	11.0583	4.99228	31	68.5	1.16518	2.97017							5.30146	5.17071	5.549	5.05427	6.18429	5.06972	4.03336	4.85234		128.487	116	-0.074523	0.602594	K	广东省	0	1	2	1
42	2015	5.48873	0		23.9269	0.771898	0.0896831	0.664409	1.71981	47.351	0.829206	1	11.1199	2.90097	29.1111	72.4	1.30716	3.49993							5.42283	5.28254	5.92637	5.33446	5.90069	5.26899	5.04658	5.23442	4.01114	128.487	118	-0.086619	0.594898	K	广东省	1	1	2	1
42	2016	5.51744	0		24.0961	0.799012	0.0386049	0.607773	1.647	47.368	0.85155	1	11.212		31.5556	74	1.28389	3.40442							5.4851	5.47016	5.69058	5.58646	6.2478	5.47302	4.96908	5.20061	5.38393	128.487	113	-0.003577	0.55373	K	广东省	1	1	2	1
42	2017	5.6943	0		24.4988	0.842186	0.095551	0.0663498	1.55112	47.368	0.865393	1	11.3014	5.25137	31	76.2	1.3284	3.39195							5.6237	5.79656	5.72333	5.66494	6.51706	5.588	5.69391	5.34667	5.88126	128.487	112	-0.072462	0.580262	K	广东省	1	1	2	1
42	2018	5.80789	0		24.553	0.833525	0.0570373	-0.0822859	1.44342	49.3665	0.877357	0	11.3669	2.94167	33.8	78.4	1.43106	3.48662							5.74761	5.80191	5.99361	5.72207	6.59717	5.37364	5.64245	5.36661	5.80784	128.487	113	-0.128122	0.600243	K	广东省	1	1	2	1
42	2019	5.89056	0		24.5331	0.822497	0.0859183	-0.0917825	1.6085	49.7708	0.874891	0	11.4529	4.4403	32.7	80.5	1.50815	3.57914							5.83183	5.90126	6.04657	5.77356	6.67065		5.83536	5.52299		128.487	113	-0.024356	0.610816	K	广东省	1	1	2	1
42	2020	5.94158	0		24.5175	0.815569	0.019737	0.482985	1.80171	52.6246	0.879257	0	11.3875	3.8271	32.7273	82.6									5.88037	6.00476	6.01631	5.79615	6.63043		6.2265	5.59025		128.487	111	0.010297	0.608134	K	广东省	1	0	2	1
42	2021	6.01012	1.09861		24.4475	0.801428	0.00795512	-0.18892	1.93575	33.0707	0.86935	0	11.4956	4.14769	24.2222										5.95938	6.08479	6.03238	5.78444	6.63537		6.43748	5.62713		2511.78	3749	-0.063646	0.593748	K	广东省		0	2	1
42	2022	6.03395	1.60944		24.3257	0.77605	0.0010953	-0.183618	1.72382	52.6261	0.844207	1	11.5318	4.69708											6.02661	6.00775	6.10272	5.71101	6.52427		6.31954	5.62422			5230		0.661427		广东省			2	1
42	2023				24.1555	0.819805	-0.306828	0.0758898	1.75738	52.6261	0.824542	1																							4814								1
43	2011	4.25533			23.1289	0.693301	0.173825	-0.0544533	1.37566	22.3533	0.70434	0	10.8358	5.04739	33.1111	60.4	0.998812	2.65555							4.16527	4.40635	4.24363	4.09368	3.92573			4.56393		128.487	112	0.062393	0.832578		广东省	0	0	2	1
43	2012	4.8525			23.3923	0.720261	0.117141	0.12936	1.33022	22.3533	0.675515	0	10.8985	5.25287	36	63.1	1.03833	2.76379							4.7218	5.01317	4.9367	4.40342	5.03214			5.04562		128.487	123	0.080167	0.73449		广东省	0	1	2	1
43	2013	5.22456			23.5978	0.767877	0.122584	0.487238	1.55606	22.3533	0.717878	0	10.9825	4.35992	38.3333	66	1.11809	2.95151							5.03909	5.34444	5.50781	4.66786	6.14552	4.08227		4.92086		128.487	117	0.039967	0.650972		广东省	0	0	2	1
43	2014	5.31089			23.7224	0.79297	0.116032	0.000267997	1.45333	22.3533	0.720453	0	11.0583	5.14262	35.1111	68.5	1.16518	2.97017							5.30146	5.17071	5.549	5.05427	6.18429	5.06972	4.03336	4.85234		128.487	116	0.071007	0.602594		广东省	0	0	2	1
43	2015	5.48873			23.8536	0.794793	0.0837754	-0.113629	1.23739	22.3533	0.596198	0	11.1199	2.95979	41.8182	72.4	1.30716	3.49993							5.42283	5.28254	5.92637	5.33446	5.90069	5.26899	5.04658	5.23442	4.01114	128.487	118	0.073222	0.594898		广东省	1	0	2	1
43	2016	5.51744			23.8021	0.78246	0.0291437	0.145673	1.30202	22.3533	0.572504	0	11.212	2.41528	41.5	74	1.28389	3.40442							5.4851	5.47016	5.69058	5.58646	6.2478	5.47302	4.96908	5.20061	5.38393	128.487	113	0.117089	0.55373		广东省	1	0	2	1
43	2017	5.6943			23.6737	0.759415	-0.00744727	-0.0678824	1.15486	22.3533	0.580792	0	11.3014	2.41123	44.8333	76.2	1.3284	3.39195							5.6237	5.79656	5.72333	5.66494	6.51706	5.588	5.69391	5.34667	5.88126	128.487	112	0.11015	0.580262		广东省	1	0	2	1
43	2018	5.80789			23.3062	0.630899	0.173765	0.129321	1.51193	22.3533	0.39381	0	11.3669	1.93551	39.6	78.4	1.43106	3.48662							5.74761	5.80191	5.99361	5.72207	6.59717	5.37364	5.64245	5.36661	5.80784	128.487	113	0.132761	0.600243		广东省	1	0	2	1
43	2019																																		1125						1		1
43	2022		0																																5230								1
45	2011	4.25533	1.38629		21.3156	0.242557	0.0360257	0.117736	3.46831	54.2644	0.354829	0	10.8358	1.92787	23.7778	60.4	0.998812	2.65555			1.38629				4.16527	4.40635	4.24363	4.09368	3.92573			4.56393		17.3731	50	0.057596	0.832578	S	广东省	0	0	2	0
45	2012	4.8525	0		21.3549	0.307152	-0.0606059	0.185471	1.81793	54.2644	0.298053	0	10.8985	3.77183	24.8889	63.1	1.03833	2.76379							4.7218	5.01317	4.9367	4.40342	5.03214			5.04562		86.7039	136	0.137562	0.73449	F	广东省	0	0	2	0
45	2013	5.22456	0.693147		21.7712	0.194236	0.0262285	0.338397	6.51866	46.2111	0.553381	0	10.9825	0.09074	41.0769	66	1.11809	2.95151			0.693147				5.03909	5.34444	5.50781	4.66786	6.14552	4.08227		4.92086		86.7039	136	0.121761	0.650972	F	广东省	0	0	2	1
45	2014	5.31089	1.09861		21.761	0.221956	-0.0505514	0.0705986	3.8002	46.2111	0.571862	0	11.0583	-0.095826	28.2222	68.5	1.16518	2.97017			0				5.30146	5.17071	5.549	5.05427	6.18429	5.06972	4.03336	4.85234		86.7039	134	0.089722	0.602594	F	广东省	0	0	2	0
45	2015	5.48873	1.09861		21.8116	0.267673	0.00388816	0.0130428	3.29443	46.2111	0.626235	1	11.1199	0.262767	32.6	72.4	1.30716	3.49993			0				5.42283	5.28254	5.92637	5.33446	5.90069	5.26899	5.04658	5.23442	4.01114	1133.31	977	0.090057	0.594898	C3	广东省	1	0	2	0
45	2016	5.51744	1.79176		22.139	0.164936	-0.0310865	-0.0232701	6.10537	46.2111	0.72534	1	11.212	0.071698	31.5	74	1.28389	3.40442			0.693147				5.4851	5.47016	5.69058	5.58646	6.2478	5.47302	4.96908	5.20061	5.38393	1133.31	1080	0.102488	0.55373	C3	广东省	1	0	2	1
45	2017	5.6943	0.693147		22.1573	0.160336	0.0211576	0.231468	5.76045	45.7816	0.683662	0	11.3014	-0.102903	34.4	76.2	1.3284	3.39195			0.693147				5.6237	5.79656	5.72333	5.66494	6.51706	5.588	5.69391	5.34667	5.88126	1133.31	1234	0.042607	0.580262	C3	广东省	1	0	2	1
45	2018	5.80789	1.60944		22.2535	0.251066	-0.0178454	-0.137704	2.93084	45.7816	0.648278	0	11.3669	1.36099	35.4545	78.4	1.43106	3.48662			2.30259				5.74761	5.80191	5.99361	5.72207	6.59717	5.37364	5.64245	5.36661	5.80784	1133.31	1268	0.086776	0.600243	C3	广东省	1	0	2	1
45	2019	5.89056	2.07944		22.2343	0.149354	-0.00506602	0.69621	4.58564	45.9556	0.491388	0	11.4529	-1.33067	36.1818	80.5	1.50815	3.57914			0.693147				5.83183	5.90126	6.04657	5.77356	6.67065		5.83536	5.52299		1133.31	1360	0.085882	0.610816	C3	广东省	1	0	2	1
45	2020	5.94158	1.09861		22.3266	0.215358	0.0112195	-0.0228063	3.96658	46.0973	0.444784	0	11.3875	0.492812	41.8462	82.6					0.693147				5.88037	6.00476	6.01631	5.79615	6.63043		6.2265	5.59025		1133.31	1564	0.050677	0.608134	C3	广东省	1	0	2	1
45	2021	6.01012	1.60944		22.4411	0.288691	0.0191055	0.087618	3.33546	46.2111	0.448549	0	11.4956	0.975788	34										5.95938	6.08479	6.03238	5.78444	6.63537		6.43748	5.62713		1133.31	466	0.041608	0.593748	C3	广东省		0	2	1
45	2022	6.03395	1.38629		22.4491	0.282367	0.0279659	0.237271	3.39938	46.2111	0.48672	0	11.5318	-0.079487											6.02661	6.00775	6.10272	5.71101	6.52427		6.31954	5.62422			5230		0.661427	C3	广东省			2	1
45	2023				22.4549	0.272204	0.0312261	0.0851625	3.40286	46.2111	0.532414	0																							4814								1
46	2011	4.38714	0.693147										11.3103	5.41638	50.625						0				4.59036	4.29361	3.51423	4.3745	4.08564			4.34055			752		0.987807	K	北京市			2	1
46	2012	5.02158	1.09861										11.3791	5.13244	45.6						1.60944				5.05344	5.0778	4.78307	4.70066	5.37842			4.94926			923		0.998656	K	北京市			2	1
46	2013	5.37814	0.693147										11.4579	3.49886	48.7059						1.38629				5.27228	5.51544	5.44055	4.91654	6.42589	4.54553		4.87649			1057		0.939088	K	北京市			2	1
46	2014	5.46536	1.79176										11.5129	2.29933	53						0.693147				5.50093	5.39766	5.46476	5.27939	6.49821	5.3463	4.55314	4.79381			1097		0.95639	K	北京市			2	1
46	2015	5.62539	1.94591										11.5759	1.18798	53						2.07944				5.59616	5.46031	5.94143	5.49401	6.1515	5.47676	5.4409	5.15796	4.52526		1134		0.98114	K	北京市			2	1
46	2016	5.66077	2.07944										11.6801	3.29711	52.5						0.693147				5.65826	5.57874	5.80181	5.65905	6.33943	5.57075	5.35159	5.15209	5.5279		1278		1	K	北京市			2	1
46	2017	5.80195	3.29584										11.7675	4.72081	49.55						1.94591				5.75928	5.8812	5.79002	5.71412	6.57618	5.61533	5.9634	5.34908	5.82997		1120		0.930462	K	北京市			2	1
46	2018	5.91225	2.63906										11.8509	2.72741	50.8889						1.09861				5.87174	5.90749	6.04308	5.76059	6.61727	5.43478	6.00605	5.3765	5.84588		1214		0.919756	K	北京市			2	1
46	2022	6.11772	2.3979										12.1226												6.12452	6.10166	6.12419	5.69299	6.58492		6.57564	5.61633			5230		0.939967		北京市			2	1
48	2011	4.25533	0		20.9553	0.648379	0.481337	0.144192	1.05169	26.358	0.598315	1	10.8358		26.1818	60.4	0.998812	2.65555							4.16527	4.40635	4.24363	4.09368	3.92573			4.56393		134.254	149		0.832578	C1	广东省	0	0	2	0
48	2012	4.8525	0.693147		20.9153	0.592418	0.0645737	0.0929202	0.931321	24.1316	0.532298	1	10.8985	5.33995	36.2353	63.1	1.03833	2.76379			0.693147				4.7218	5.01317	4.9367	4.40342	5.03214			5.04562		134.254	157	0.03412	0.73449	C1	广东省	0	0	2	0
48	2013	5.22456	0		21.0089	0.636463	-0.020332	0.0770309	0.805288	26.358	0.476032	1	10.9825	5.29686	27.0909	66	1.11809	2.95151			1.94591				5.03909	5.34444	5.50781	4.66786	6.14552	4.08227		4.92086		134.254	159	0.041221	0.650972	C1	广东省	0	0	2	0
48	2014	5.31089	1.09861		21.4078	0.695063	0.220821	0.369964	0.961715	26.358	0.650622	0	11.0583	-1.16439	30.6667	68.5	1.16518	2.97017			2.19722				5.30146	5.17071	5.549	5.05427	6.18429	5.06972	4.03336	4.85234		134.254	168	-0.092577	0.602594	C1	广东省	0	0	2	0
48	2015	5.48873	0		21.3864	0.58659	0.298186	0.0734957	1.095	28.5419	0.608371	0	11.1199	0.526129	40.5714	72.4	1.30716	3.49993			1.60944				5.42283	5.28254	5.92637	5.33446	5.90069	5.26899	5.04658	5.23442	4.01114	134.254	174	-0.133127	0.594898	C1	广东省	1	1	2	0
48	2016	5.51744	0		21.3961	0.578484	0.00737513	-0.321799	1.05988	31.6498	0.553794	0	11.212		28.7273	74	1.28389	3.40442			1.60944				5.4851	5.47016	5.69058	5.58646	6.2478	5.47302	4.96908	5.20061	5.38393	134.254	190	0.045437	0.55373	C1	广东省	1	1	2	0
48	2017	5.6943	1.38629		22.0855	0.818492	-0.180814	-0.00744057	1.20056	31.6498	0.743763	0	11.3014	0.053674	27.8182	76.2	1.3284	3.39195			1.38629				5.6237	5.79656	5.72333	5.66494	6.51706	5.588	5.69391	5.34667	5.88126	134.254	206	0.138269	0.580262	C1	广东省	1	0	2	1
48	2018	5.80789	0		22.3686	0.763554	0.46485	1.21793	1.0527	41.6498	0.768337	0	11.3669		53	78.4	1.43106	3.48662							5.74761	5.80191	5.99361	5.72207	6.59717	5.37364	5.64245	5.36661	5.80784	134.254	208		0.600243	C1	广东省	1	1	2	1
48	2019	5.89056	0		22.5908	0.632612	0.481337	0.431134	1.33796	41.6499	0.819474	0	11.4529	-2.56536	36.5455	80.5	1.50815	3.57914							5.83183	5.90126	6.04657	5.77356	6.67065		5.83536	5.52299		134.254	210	-0.374424	0.610816	C1	广东省	1	1	2	1
48	2020	5.94158	0		23.0162	0.719174	0.340268	-0.172244	1.08778	42.8823	0.684668	0	11.3875	-4.89084	30.9231	82.6									5.88037	6.00476	6.01631	5.79615	6.63043		6.2265	5.59025		134.254	235	-0.375554	0.608134	C1	广东省	1	1	2	1
48	2021	6.01012	0	0.995514	23.4201	0.827464	0.149274	-0.208775	0.784422	43.038	0.580959	0	11.4956	-2.28615	29.8462										5.95938	6.08479	6.03238	5.78444	6.63537		6.43748	5.62713		134.254	50	-0.324054	0.593748	C1	广东省		0	2	1
48	2022	6.03395	0		23.5875	0.848175	0.304927	0.861153	0.692001	38.0689	0.535141	0	11.5318	4.09046											6.02661	6.00775	6.10272	5.71101	6.52427		6.31954	5.62422			5230		0.661427	C1	广东省			2	1
48	2023				23.2188	0.677847	0.481337	1.071	0.643229	29.4369	0.349096	0																							4814								1
49	2011	4.25533	2.89037		21.0734	0.698867	0.445064	0.706906	1.27773	48.6513	0.874306	0	10.8358	5.27518	19.1111	60.4	0.998812	2.65555			2.30259				4.16527	4.40635	4.24363	4.09368	3.92573			4.56393		1133.31	762	-0.02831	0.832578	C3	广东省	0	0	2	0
49	2012	4.8525	3.78419		21.3445	0.750595	0.382973	0.422429	1.20846	47.3117	0.898944		10.8985	2.44493	19.1111	63.1	1.03833	2.76379			1.79176				4.7218	5.01317	4.9367	4.40342	5.03214			5.04562		1133.31	833	-0.004825	0.73449	C3	广东省	0	1	2	0
49	2013	5.22456	4.06044		21.9385	0.806481	0.481337	0.377834	1.21585	45.676	0.939931	0	10.9825	4.45039	28.7692	66	1.11809	2.95151			2.99573				5.03909	5.34444	5.50781	4.66786	6.14552	4.08227		4.92086		1133.31	851	-0.004764	0.650972	C3	广东省	0	1	2	1
49	2014	5.31089	4.02535		22.2656	0.803558	0.398358	0.451357	1.19666	45.2277	0.94305	0	11.0583	1.71219	23.6667	68.5	1.16518	2.97017			3.04452				5.30146	5.17071	5.549	5.05427	6.18429	5.06972	4.03336	4.85234		1133.31	903	0.025037	0.602594	C3	广东省	0	0	2	1
49	2015	5.48873	3.78419		21.9478	0.647971	0.291166	0.319987	1.38322	45.2277	0.886796	0	11.1199	1.49173	26.4	72.4	1.30716	3.49993			2.83321				5.42283	5.28254	5.92637	5.33446	5.90069	5.26899	5.04658	5.23442	4.01114	1133.31	977	0.037259	0.594898	C3	广东省	1	1	2	0
49	2016	5.51744	4.75359		22.3614	0.708479	0.259228	0.0344108	1.24717	45.2277	0.883195	0	11.212	2.5362	22.2222	74	1.28389	3.40442			4.20469				5.4851	5.47016	5.69058	5.58646	6.2478	5.47302	4.96908	5.20061	5.38393	1133.31	1080	0.04097	0.55373	C3	广东省	1	0	2	1
49	2017	5.6943	4.38203		22.7539	0.761753	0.219447	0.431154	1.11453	45.2277	0.848947	0	11.3014	5.16778	26.6667	76.2	1.3284	3.39195			4.52179				5.6237	5.79656	5.72333	5.66494	6.51706	5.588	5.69391	5.34667	5.88126	1133.31	1234	0.050851	0.580262	C3	广东省	1	1	2	1
49	2018	5.80789	3.3322		22.9005	0.743297	0.257663	0.381489	1.21148	45.2277	0.86693	0	11.3669	4.30096	24.6667	78.4	1.43106	3.48662			4.51086				5.74761	5.80191	5.99361	5.72207	6.59717	5.37364	5.64245	5.36661	5.80784	1133.31	1268	0.051985	0.600243	C3	广东省	1	1	2	1
49	2019	5.89056	2.94444		22.8946	0.673751	0.261354	0.0691888	1.34239	44.8012	0.819773	0	11.4529	1.18642	28.6667	80.5	1.50815	3.57914			3.66356				5.83183	5.90126	6.04657	5.77356	6.67065		5.83536	5.52299		1133.31	1360	0.052135	0.610816	C3	广东省	1	1	2	1
49	2020	5.94158	3.21888		22.9248	0.687771	0.260497	0.0517895	1.18961	44.8012	0.793274	0	11.3875	1.64015	26	82.6					2.70805				5.88037	6.00476	6.01631	5.79615	6.63043		6.2265	5.59025		1133.31	1564	0.052908	0.608134	C3	广东省	1	1	2	1
49	2021	6.01012	2.89037		23.1007	0.681789	0.253994	0.00376485	1.26976	22.8591	0.765621	0	11.4956	3.10085	33.8										5.95938	6.08479	6.03238	5.78444	6.63537		6.43748	5.62713		1133.31	466	0.055307	0.593748	C3	广东省		0	2	1
49	2022	6.03395	2.3979		23.2502	0.662442	0.222728	0.117009	1.39326	22.9287	0.690663	0	11.5318	4.23538											6.02661	6.00775	6.10272	5.71101	6.52427		6.31954	5.62422			5230		0.661427		广东省			2	1
49	2023				23.5267	0.613504	0.0964041	-0.0673226	1.62479	23.2008	0.67717	0																							4814								1
50	2011	4.25533	4.49981	0.949219	22.8092	0.6375	0.0951773	0.336041	1.08557	45.6217	0.294967	0	10.8358	3.88447	34.5	60.4	0.998812	2.65555	26	0.0384615	4.78749	1.94591	0.948316	224	4.16527	4.40635	4.24363	4.09368	3.92573			4.56393		1133.31	762	0.044532	0.832578	C3	广东省	0	0	2	1
50	2012	4.8525	5.11199	0.99716	22.7778	0.608351	0.0460453	-0.0609805	0.863854	45.6217	0.280819	0	10.8985	3.30427	38.5	63.1	1.03833	2.76379	28	0.0357143	5.65249	2.19722	0.965777	340	4.7218	5.01317	4.9367	4.40342	5.03214			5.04562		1133.31	833	-0.000428	0.73449	C3	广东省	0	1	2	1
50	2013	5.22456	2.83321	0.988166	22.7998	0.588088	0.0900491	0.0428825	0.986294	45.6217	0.352795	0	10.9825	0.852911	41.1667	66	1.11809	2.95151	116	0.00862069	6.08222	2.07944	0.857816	35	5.03909	5.34444	5.50781	4.66786	6.14552	4.08227		4.92086		1133.31	851	-0.007529	0.650972	C3	广东省	0	1	2	1
50	2014	5.31089	2.19722	0.7	23.4764	0.454445	0.115969	1.06275	1.077	25.7628	0.327719	0	11.0583	0.741418	42.4444	68.5	1.16518	2.97017	129	0.00775194	6.32794	1.79176	0.836992	2	5.30146	5.17071	5.549	5.05427	6.18429	5.06972	4.03336	4.85234		1133.31	903	0.014212	0.602594	C3	广东省	0	1	2	1
50	2015	5.48873	2.48491	0.89	23.7973	0.387465	0.0509479	0.129542	1.83169	25.7628	0.518719	0	11.1199	-4.02375	53	72.4	1.30716	3.49993	141	0.0070922	6.32794	1.60944	0.839347	20	5.42283	5.28254	5.92637	5.33446	5.90069	5.26899	5.04658	5.23442	4.01114	1133.31	977	0.053966	0.594898	C3	广东省	1	1	2	1
50	2016	5.51744	2.19722	0.91	23.7996	0.365342	0.0421499	0.0196347	1.73719	20.8099	0.433005	0	11.212		53	74	1.28389	3.40442	187	0.00534759	6.32794	1.94591	0.753909	6	5.4851	5.47016	5.69058	5.58646	6.2478	5.47302	4.96908	5.20061	5.38393	1133.31	1080	0.029159	0.55373	C3	广东省	1	1	2	1
50	2017	5.6943	5.72359	0.94	24.1128	0.511848	0.0571801	0.305096	1.10405	20.8099	0.379743	0	11.3014	1.07125	53	76.2	1.3284	3.39195	17	0.0588235	6.32794	1.60944	0.820444	42	5.6237	5.79656	5.72333	5.66494	6.51706	5.588	5.69391	5.34667	5.88126	1133.31	1234	0.009054	0.580262	C3	广东省	1	1	2	1
50	2018	5.80789	5.72359	0.6	24.8182	0.566855	0.0486112	1.06327	0.766249	19.0228	0.242173	0	11.3669	2.19221	52.9091	78.4	1.43106	3.48662	33	0.030303	6.32794	1.60944	0.778912	108	5.74761	5.80191	5.99361	5.72207	6.59717	5.37364	5.64245	5.36661	5.80784	1133.31	1268	0.00308	0.600243	C3	广东省	1	1	2	1
50	2019	5.89056	5.72359	0.667969	24.9046	0.591951	0.0314678	0.0474007	0.70542	19.0228	0.219962	0	11.4529	2.31216	52.5	80.5	1.50815	3.57914	27	0.037037	6.32794	1.79176	0.851211	18	5.83183	5.90126	6.04657	5.77356	6.67065		5.83536	5.52299		1133.31	1360	0.000106	0.610816	C3	广东省	1	1	2	1
50	2020	5.94158	5.72359	0.951074	25.0213	0.543647	0.048926	-0.0346485	0.850262	15.8523	0.20012	0	11.3875	1.53585	53	82.6			50	0.02	6.07993	2.19722	0.909837	112	5.88037	6.00476	6.01631	5.79615	6.63043		6.2265	5.59025		1133.31	1564	-0.022706	0.608134	C3	广东省	1	1	2	1
50	2021	6.01012	5.72359	0.999982	25.1107	0.566435	0.0450741	0.0888206	0.82327	15.8523	0.215021	0	11.4956	2.26202	53				28	0.0357143			0.945782	3	5.95938	6.08479	6.03238	5.78444	6.63537		6.43748	5.62713		1133.31	466	-0.001173	0.593748	C3	广东省		0	2	1
50	2022	6.03395	5.72359	0.999995	25.1176	0.626341	0.00330989	-0.0119933	1.03829	15.8523	0.273035	0	11.5318	2.84052					5	0.2			0.984638		6.02661	6.00775	6.10272	5.71101	6.52427		6.31954	5.62422			5230		0.661427	C3	广东省			2	1
50	2023				25.1297	0.646316	-0.0712139	0.026197	1.0541	15.8523	0.265155	0																							4814								1
55	2011	4.25533	2.48491	0.444444	21.4949	0.46746	0.0528673	0.160804	1.36388	9.0862	0.614284	1	10.8358	4.02831	20.25	60.4	0.998812	2.65555			3.49651	0.693147			4.16527	4.40635	4.24363	4.09368	3.92573			4.56393		1133.31	762	-0.0272	0.832578	C3	广东省	0	0	2	0
55	2012	4.8525	1.94591		21.5682	0.502397	0.00557765	0.0364219	1.24362	9.0862	0.605443	1	10.8985	3.41818	20	63.1	1.03833	2.76379			3.3322				4.7218	5.01317	4.9367	4.40342	5.03214			5.04562		1133.31	833	-0.004686	0.73449	C3	广东省	0	0	2	0
55	2013	5.22456	1.94591		21.6786	0.5322	0.0685656	0.250175	1.33411	9.0862	0.683883	1	10.9825	1.81057	27.7143	66	1.11809	2.95151			3.52636				5.03909	5.34444	5.50781	4.66786	6.14552	4.08227		4.92086		1133.31	851	-0.031081	0.650972	C3	广东省	0	0	2	0
55	2014	5.31089	2.3979		22.0215	0.644927	0.0736622	0.109122	1.18314	9.0862	0.739893	1	11.0583	5.27015	39.5556	68.5	1.16518	2.97017			3.13549				5.30146	5.17071	5.549	5.05427	6.18429	5.06972	4.03336	4.85234		1133.31	903	-0.021443	0.602594	C3	广东省	0	0	2	1
55	2015	5.48873	2.07944		22.2193	0.701165	0.0517847	0.31581	1.22501	9.0862	0.752575	1	11.1199	3.52802	32	72.4	1.30716	3.49993			3.4012				5.42283	5.28254	5.92637	5.33446	5.90069	5.26899	5.04658	5.23442	4.01114	1133.31	977	0.011475	0.594898	C3	广东省	1	0	2	1
55	2016	5.51744	1.09861		22.6383	0.660779	0.360795	0.648273	1.67322	8.7156	0.825296	1	11.212	-0.836254	35.25	74	1.28389	3.40442			3.66356				5.4851	5.47016	5.69058	5.58646	6.2478	5.47302	4.96908	5.20061	5.38393	1133.31	1080	-0.251385	0.55373	C3	广东省	1	0	2	1
55	2017	5.6943	1.09861		22.7548	0.575245	0.415447	-0.298867	1.42836	8.7156	0.592163	1	11.3014	0.868804	24.2857	76.2	1.3284	3.39195			3.63759				5.6237	5.79656	5.72333	5.66494	6.51706	5.588	5.69391	5.34667	5.88126	1133.31	1234	-0.165838	0.580262	C3	广东省	1	0	2	1
55	2018	5.80789	1.60944		23.0897	0.512594	0.481337	0.0343377	1.3515	9.797	0.407063	1	11.3669	0.384663	23.1429	78.4	1.43106	3.48662			2.77259				5.74761	5.80191	5.99361	5.72207	6.59717	5.37364	5.64245	5.36661	5.80784	1133.31	1268	-0.059896	0.600243	C3	广东省	1	0	2	1
55	2019	5.89056	2.89037		23.1542	0.53991	0.0665161	-0.0140817	1.04286	10.2229	0.413643	1	11.4529	2.48545	33.5556	80.5	1.50815	3.57914			3.09104				5.83183	5.90126	6.04657	5.77356	6.67065		5.83536	5.52299		1133.31	1360	-0.105775	0.610816	C3	广东省	1	0	2	1
55	2020	5.94158	3.04452		23.197	0.540957	0.0715032	-0.00880085	1.20978	10.8711	0.432187	1	11.3875	2.01297	43.1111	82.6					1.94591				5.88037	6.00476	6.01631	5.79615	6.63043		6.2265	5.59025		1133.31	1564	-0.034266	0.608134	C3	广东省	1	0	2	1
55	2021	6.01012	2.70805		23.2297	0.543997	0.0410919	0.194149	1.23664	11.1124	0.408601	1	11.4956	2.61863	31										5.95938	6.08479	6.03238	5.78444	6.63537		6.43748	5.62713		1133.31	466	-0.055669	0.593748	C3	广东省		0	2	1
55	2022	6.03395	3.4012		23.2684	0.543327	0.0501516	0.0813024	1.24451	11.1124	0.427612	1	11.5318	2.91876											6.02661	6.00775	6.10272	5.71101	6.52427		6.31954	5.62422			5230		0.661427	C3	广东省			2	1
55	2023				23.3168	0.548846	0.0467237	0.115735	1.14094	11.1124	0.477696	0																							4814								1
56	2011	4.25533	0		21.1556	0.987941	0.481337	0.0628968	2.34546	13.7003	0.929939	0	10.8358	9.42284	26.25	60.4	0.998812	2.65555							4.16527	4.40635	4.24363	4.09368	3.92573			4.56393		128.487	112	0.488649	0.832578	K	广东省	0	0	2	0
56	2012	4.8525	0		21.4196	0.987941	0.0406066	3.02996	3.10551	13.7003	0.962345	0	10.8985		29.5	63.1	1.03833	2.76379							4.7218	5.01317	4.9367	4.40342	5.03214			5.04562		128.487	123		0.73449	K	广东省	0	0	2	0
56	2013	5.22456	0		22.7778	0.555532	0.481337	-0.562245	0.249377	13.7003	0.0931555	0	10.9825		37.6	66	1.11809	2.95151							5.03909	5.34444	5.50781	4.66786	6.14552	4.08227		4.92086		128.487	117		0.650972	K	广东省	0	0	2	1
56	2014	5.31089	0		22.7866	0.628363	-0.169789	1.80336	0.249377	13.7003	0.0931555	0	11.0583	3.73729	30.75	68.5	1.16518	2.97017							5.30146	5.17071	5.549	5.05427	6.18429	5.06972	4.03336	4.85234		128.487	116	0.488649	0.602594	K	广东省	0	0	2	1
56	2015	5.48873	0		22.8022	0.374701	0.00967671	1.71166	0.458183	21.4908	0.0931555	0	11.1199	1.73861	29.8	72.4	1.30716	3.49993							5.42283	5.28254	5.92637	5.33446	5.90069	5.26899	5.04658	5.23442	4.01114	128.487	118	-0.249079	0.594898	K	广东省	1	1	2	1
56	2016	5.51744	0		23.0879	0.482337	0.022156	0.214515	3.84356	21.4908	0.190821	0	11.212	2.07128	38.5	74	1.28389	3.40442							5.4851	5.47016	5.69058	5.58646	6.2478	5.47302	4.96908	5.20061	5.38393	128.487	113	-0.264909	0.55373	K	广东省	1	1	2	1
56	2017	5.6943	0		23.3744	0.591611	0.0371945	1.15527	1.75269	20.9869	0.255803	0	11.3014		29.7778	76.2	1.3284	3.39195							5.6237	5.79656	5.72333	5.66494	6.51706	5.588	5.69391	5.34667	5.88126	128.487	112	-0.287649	0.580262	K	广东省	1	1	2	1
56	2018	5.80789	0		23.3076	0.561924	0.0204707	0.351487	1.29475	21.6015	0.213329	0	11.3669	3.34351	34.1538	78.4	1.43106	3.48662							5.74761	5.80191	5.99361	5.72207	6.59717	5.37364	5.64245	5.36661	5.80784	128.487	113	-0.197648	0.600243	K	广东省	1	0	2	1
56	2019	5.89056	0		23.2455	0.554071	0.0134268	-0.000155223	0.821109	21.7253	0.138786	0	11.4529	3.05994	38.1818	80.5	1.50815	3.57914							5.83183	5.90126	6.04657	5.77356	6.67065		5.83536	5.52299		57.6257	46	-0.376487	0.610816	L	广东省	1	0	2	1
56	2020	5.94158	0		23.1877	0.588872	-0.0615416	-0.277391	0.249377	21.6701	0.0995118	0	11.3875	2.92194	24.8889	82.6									5.88037	6.00476	6.01631	5.79615	6.63043		6.2265	5.59025		57.6257	51	-0.376487	0.608134	L	广东省	1	0	2	1
56	2021	6.01012	0		23.1144	0.690232	-0.306144	0.100157	0.25169	20.6193	0.12062	0	11.4956	3.69978	25.1111										5.95938	6.08479	6.03238	5.78444	6.63537		6.43748	5.62713		2511.78	3749	-0.376487	0.593748	L	广东省		0	2	1
56	2022	6.03395	0		23.039	0.792816	-0.437832	-0.120936	0.249377	18.1496	0.105616	0	11.5318	4.9364											6.02661	6.00775	6.10272	5.71101	6.52427		6.31954	5.62422			5230		0.661427		广东省			2	1
56	2023				22.8954	0.889474	-0.748361	0.766811	0.249377	15.7945	0.110575	0																							4814								1
58	2011	4.25533	0		21.2382	0.209863	0.0551267	0.113303	2.75589	30.2446	0.544735	0	10.8358		26.8	60.4	0.998812	2.65555							4.16527	4.40635	4.24363	4.09368	3.92573			4.56393		57.6257	23	0.265589	0.832578	L	广东省	0	0	2	0
58	2012	4.8525	0		21.2776	0.211593	0.0410152	0.0617228	2.50991	30.2446	0.499343	0	10.8985	2.38993	23.1111	63.1	1.03833	2.76379							4.7218	5.01317	4.9367	4.40342	5.03214			5.04562		57.6257	23	-0.040049	0.73449	L	广东省	0	0	2	0
58	2013	5.22456	3.49651		21.4817	0.327471	0.0518476	0.287944	1.70198	30.2446	0.542236	0	10.9825	2.53529	42.7273	66	1.11809	2.95151							5.03909	5.34444	5.50781	4.66786	6.14552	4.08227		4.92086		57.6257	23	-0.026389	0.650972	L	广东省	0	0	2	0
58	2014	5.31089	3.95124		21.7015	0.437772	0.053681	0.140595	1.32814	30.2446	0.568042	0	11.0583	4.05635	35.5556	68.5	1.16518	2.97017							5.30146	5.17071	5.549	5.05427	6.18429	5.06972	4.03336	4.85234		57.6257	23	-0.041677	0.602594	L	广东省	0	0	2	0
58	2015	5.48873	3.43399		21.6844	0.357337	0.0679965	0.0883398	1.51023	30.2446	0.520799	0	11.1199		30.8889	72.4	1.30716	3.49993							5.42283	5.28254	5.92637	5.33446	5.90069	5.26899	5.04658	5.23442	4.01114	57.6257	25	-0.046837	0.594898	L	广东省	1	0	2	0
58	2016	5.51744	0		21.6587	0.309922	0.0827196	-0.0932519	1.64309	30.2446	0.492413	0	11.212	2.36615	33.5	74	1.28389	3.40442							5.4851	5.47016	5.69058	5.58646	6.2478	5.47302	4.96908	5.20061	5.38393	57.6257	35	0.04272	0.55373	L	广东省	1	0	2	0
58	2017	5.6943	0		22.6681	0.630906	0.141965	1.94669	1.48102	56.7009	0.752349	0	11.3014	2.03819	29.2727	76.2	1.3284	3.39195			0.693147				5.6237	5.79656	5.72333	5.66494	6.51706	5.588	5.69391	5.34667	5.88126	57.6257	40	-0.14487	0.580262	L	广东省	1	0	2	1
58	2018	5.80789	0		22.6873	0.656307	0.00936065	-0.189531	1.7093	56.7009	0.711078		11.3669	1.96927	36.4615	78.4	1.43106	3.48662							5.74761	5.80191	5.99361	5.72207	6.59717	5.37364	5.64245	5.36661	5.80784	57.6257	42	-0.177185	0.600243	L	广东省	1	1	2	1
58	2019	5.89056	0		22.5463	0.594452	0.0415962	-0.0700964	2.02829	56.7001	0.680864	0	11.4529	1.66829	47.8667	80.5	1.50815	3.57914							5.83183	5.90126	6.04657	5.77356	6.67065		5.83536	5.52299		57.6257	46	-0.175922	0.610816	L	广东省	1	1	2	1
58	2020	5.94158	1.79176		22.4865	0.574448	0.0120927	-0.0599786	1.53535	56.7001	0.668912	0	11.3875	2.01882	34.4444	82.6									5.88037	6.00476	6.01631	5.79615	6.63043		6.2265	5.59025		57.6257	51	-0.153094	0.608134	L	广东省	1	0	2	1
58	2021	6.01012	1.38629		22.4518	0.54314	0.0391038	0.421032	1.63142	56.7001	0.639715	0	11.4956	0.731999	32										5.95938	6.08479	6.03238	5.78444	6.63537		6.43748	5.62713		57.6257	23	-0.082802	0.593748	L	广东省		0	2	1
58	2022	6.03395	0.693147		22.3945	0.538946	0.0159398	-0.083147	1.60866	56.5434	0.633474	0	11.5318	2.92473											6.02661	6.00775	6.10272	5.71101	6.52427		6.31954	5.62422			5230		0.661427		广东省			2	1
58	2023				22.406	0.534449	0.0459344	0.0657597	1.57563	56.5434	0.628439																								4814								1
59	2011	3.75864	0		24.0744	0.735552	0.118896	0.569629	0.667846	51.1393	0.284895	0	10.4487	3.76615	24.6667	37	1.29866	2.88015							3.7228	3.88074	3.63152	4.0816	4.04375			3.741		46.8771	413	-0.028453	0.401282	C2	重庆市	1	1	2	1
59	2012	4.61532	0		24.2123	0.774421	0.00266938	-0.0412262	0.679528	51.1393	0.366878	0	10.5691	5.81819	23.7778	40.9	1.32618	2.98574	6	0.166667			0.99204		4.45887	4.76337	4.78791	4.49536	5.19761			4.52309		46.8771	427	-0.036669	0.431691	C2	重庆市	1	1	2	1
59	2013	5.08053	1.60944		24.0712	0.745773	-0.02216	0.154107	0.596891	51.1393	0.280236	0	10.6741	3.19999	24.2	43.9	1.35971	3.09652	6	0.166667			0.990147	6	4.83842	5.1885	5.48786	4.73092	6.15626	3.5619		4.46556		46.8771	429	0.012453	0.418161	C2	重庆市	1	1	2	1
59	2014	5.22419	1.38629		24.2671	0.725987	-0.177854	0.057444	0.62615	50.8551	0.371527	0	10.7758	2.78439	27.4	45.7	1.40308	3.12096	4	0.25			0.87447	3	5.17372	5.06815	5.57833	5.06468	6.24224	4.95477	3.54962	4.52721		46.8771	449	0.019108	0.426689	C2	重庆市	1	1	2	1
59	2015	5.40645	3.09104		24.1218	0.691936	0.0387784	-0.296639	0.52358	47.5365	0.294864	1	10.8652		25.3333	48.3	1.4248	3.21228	42	0.0238095	0		0.785198	112	5.29059	5.15086	5.978	5.25593	5.97977	5.12765	4.92035	4.88583	3.80488	46.8771	476		0.386569	C2	重庆市	1	1	2	1
59	2016	5.45911	3.09104		24.1691	0.646672	0.18207	-0.0584088	0.642034	32.1623	0.38821	1	10.9768	0.898341	24.6667	51.6	1.39709	3.1567	49	0.0204082	1.60944		0.927415	80	5.37077	5.35911	5.83217	5.46411	6.23086	5.34635	4.7877	4.99402	5.31204	46.8771	526	-0.035341	0.389661	C2	重庆市	1	1	2	1
59	2017	5.62512	3.09104		24.1562	0.591054	0.163476	0.158392	0.747474	32.1623	0.429112	1	11.0579	1.23317	34.2857	54.7	1.43487	3.17075	55	0.0181818			0.855993	88	5.52347	5.71111	5.77011	5.50784	6.43253	5.45265	5.65583	5.18991	5.88632	46.8771	612	-0.028806	0.374322	C2	重庆市	1	1	2	1
59	2018	5.71219	3.52636	0.967895	24.2033	0.576934	0.0851401	0.08808	1.73002	32.1623	0.513168	0	11.0964	-0.015491	28.6364	57.2	1.54327	3.29405	59	0.0169492	1.60944	2.83321	0.836073	112	5.65637	5.65807	5.95516	5.56816	6.43344	5.19991	5.54205	5.18406	5.74047	46.8771	623	0.018102	0.335121	C2	重庆市	1	1	2	1
59	2019	5.78834	3.52636	0.986226	24.1029	0.51817	0.0752517	0.079738	1.47149	32.1623	0.453374	0	11.2362	0.460319	27.6667	59.4	1.53493	3.14272	72	0.0138889	0	2.83321	0.876436	20	5.7431	5.74096	5.99551	5.60721	6.53055		5.68137	5.31688		46.8771	656	0.004187	0.335526	C2	重庆市	1	1	2	1
59	2020	5.84576	3.63759	0.982426	24.0519	0.494189	0.0244166	-0.23154	1.72074	27.1623	0.461405	0	11.2666	0.294409	29.6364	61.1			107	0.00934579		3.21888	0.710734	0	5.80026	5.84327	5.98677	5.6135	6.53529		6.02447	5.39017		46.8771	749	0.053432	0.348072	C2	重庆市	1	1	2	1
59	2021	5.92485	3.68888	0.999967	24.1926	0.53655	0.0646426	0.266608	2.57631	27.1623	0.546602	0	11.3723	-0.100738	34.3333				101	0.00990099			0.838623	0	5.89505	5.92578	6.01591	5.55766	6.50532		6.26928	5.49096		2511.78	3749	-0.007928	0.335711	C2	重庆市		0	2	1
59	2022	5.94862	3.3673	0.999941	24.2086	0.537197	0.0400699	0.272612	1.64743	27.1623	0.569069	0	11.4149	1.17195					76	0.0131579			0.734596	0	5.9592	5.85015	6.07559	5.48229	6.43507		6.11252	5.5014			5230		0.400745		重庆市			2	1
59	2023				24.1855	0.530372	0.00552469	-0.059519	2.81415	27.1623	0.601199	0																							4814								1
60	2011	4.25533	2.89037		23.3653	0.525585	0.177977	0.936871	1.00904	31.7311	0.361736	0	10.8358	3.58219	36.5455	60.4	0.998812	2.65555			1.09861				4.16527	4.40635	4.24363	4.09368	3.92573			4.56393		1133.31	762	-0.043743	0.832578	C3	广东省	0	1	2	1
60	2012	4.8525	2.94444		23.3675	0.495988	0.0776435	-0.0125837	0.8977	31.7311	0.318174	0	10.8985	3.13425	38.8333	63.1	1.03833	2.76379			0.693147				4.7218	5.01317	4.9367	4.40342	5.03214			5.04562		1133.31	833	-0.034443	0.73449	C3	广东省	0	1	2	1
60	2013	5.22456	3.17805		23.3939	0.561427	0.0627033	0.14773	0.825486	31.7311	0.318721	0	10.9825	2.29059	46.1538	66	1.11809	2.95151			1.38629				5.03909	5.34444	5.50781	4.66786	6.14552	4.08227		4.92086		1133.31	851	-0.00614	0.650972	C3	广东省	0	1	2	1
60	2014	5.31089	1.60944		23.3776	0.540798	0.0856158	0.163673	0.790924	31.7311	0.269947	0	11.0583	2.28738	47	68.5	1.16518	2.97017			2.07944				5.30146	5.17071	5.549	5.05427	6.18429	5.06972	4.03336	4.85234		1133.31	903	-0.005814	0.602594	C3	广东省	0	1	2	1
60	2015	5.48873	2.3979		23.4885	0.503239	0.0361662	-0.310741	0.923408	29.5844	0.325274	0	11.1199	2.01261	44.2857	72.4	1.30716	3.49993	15	0.0666667	2.83321		0.995478		5.42283	5.28254	5.92637	5.33446	5.90069	5.26899	5.04658	5.23442	4.01114	1133.31	977	-0.002157	0.594898	C3	广东省	1	1	2	1
60	2016	5.51744	2.99573	0.928994	23.5547	0.515829	0.0424577	-0.110923	0.964341	29.5844	0.340691		11.212	1.55218	42.3333	74	1.28389	3.40442	6	0.166667	2.70805	2.30259	0.626333		5.4851	5.47016	5.69058	5.58646	6.2478	5.47302	4.96908	5.20061	5.38393	1133.31	1080	-0.014236	0.55373	C3	广东省	1	1	2	1
60	2017	5.6943	3.58352	0.816327	23.6608	0.448532	0.117451	0.259476	1.2812	27.5064	0.390456	1	11.3014	-0.306275	26.8889	76.2	1.3284	3.39195	22	0.0454545	2.63906	1.79176	0.95463		5.6237	5.79656	5.72333	5.66494	6.51706	5.588	5.69391	5.34667	5.88126	1133.31	1234	-0.031769	0.580262	C3	广东省	1	1	2	1
60	2018	5.80789	3.66356	0.5	23.694	0.450591	0.086124	0.0525567	1.11723	27.5064	0.365955	1	11.3669	0.169514	41.7143	78.4	1.43106	3.48662	2	0.5	2.56495	0.693147	0.876543	0	5.74761	5.80191	5.99361	5.72207	6.59717	5.37364	5.64245	5.36661	5.80784	1133.31	1268	-0.040599	0.600243	C3	广东省	1	1	2	1
60	2019	5.89056	3.3673	0.961938	23.7349	0.440773	0.0789273	0.142116	1.06296	27.5064	0.327833	0	11.4529	0.094633	41.7778	80.5	1.50815	3.57914	23	0.0434783	3.17805	2.30259	0.726287	0	5.83183	5.90126	6.04657	5.77356	6.67065		5.83536	5.52299		1133.31	1360	-0.006907	0.610816	C3	广东省	1	1	2	1
60	2020	5.94158	3.29584	0.965	23.9157	0.47259	0.0908759	0.325677	1.87774	27.5064	0.351704	0	11.3875	0.877978	53	82.6			54	0.0185185	2.3979	2.63906	0.955834	0	5.88037	6.00476	6.01631	5.79615	6.63043		6.2265	5.59025		1133.31	1564	0.007944	0.608134	C3	广东省	1	1	2	1
60	2021	6.01012	3.21888	0.999968	24.0412	0.501386	0.0917945	0.470556	1.20387	32.8806	0.32669	0	11.4956	1.18577	36.4				21	0.047619			0.946678		5.95938	6.08479	6.03238	5.78444	6.63537		6.43748	5.62713		1133.31	466	0.033164	0.593748	C3	广东省		0	2	1
60	2022	6.03395	3.3322	0.999975	24.2092	0.531575	0.0850242	0.245004	1.01443	34.9001	0.30632	0	11.5318	2.38916					47	0.0212766			0.811946		6.02661	6.00775	6.10272	5.71101	6.52427		6.31954	5.62422			5230		0.661427		广东省			2	1
60	2023				24.485	0.602202	0.064174	0.185346	1.37324	34.8997	0.369853	0																							4814								1
61	2011	4.25533	1.38629	0.375	22.9713	0.564772	0.0661957	0.309932	0.652318	21.5168	0.314483	0	10.8358	4.08152	31.1429	60.4	0.998812	2.65555	3	0.333333		0.693147	1	6	4.16527	4.40635	4.24363	4.09368	3.92573			4.56393		86.7039	110	-0.060606	0.832578	F	广东省	0	1	2	1
61	2012	4.8525	1.09861	0.5	23.0857	0.593047	0.0248705	-0.0633208	0.497923	24.6784	0.24458	0	10.8985	3.555	26.9231	63.1	1.03833	2.76379				0.693147			4.7218	5.01317	4.9367	4.40342	5.03214			5.04562		57.6257	23	0.018502	0.73449	L	广东省	0	1	2	1
61	2013	5.22456	1.09861		23.2266	0.499835	0.0413772	0.289336	0.683772	24.3056	0.261802	0	10.9825	2.14103	37.7778	66	1.11809	2.95151			0				5.03909	5.34444	5.50781	4.66786	6.14552	4.08227		4.92086		57.6257	23	-0.090083	0.650972	L	广东省	0	1	2	1
61	2014	5.31089	1.09861		23.3483	0.554065	0.0220704	-0.239961	0.45323	24.7625	0.184855	0	11.0583	2.18799	40.25	68.5	1.16518	2.97017			0.693147				5.30146	5.17071	5.549	5.05427	6.18429	5.06972	4.03336	4.85234		57.6257	23	-0.080637	0.602594	L	广东省	0	1	2	1
61	2015	5.48873	0		23.504	0.622803	0.00723257	0.0536353	0.427123	26.7595	0.188178	0	11.1199	1.68768	32.2667	72.4	1.30716	3.49993			1.60944				5.42283	5.28254	5.92637	5.33446	5.90069	5.26899	5.04658	5.23442	4.01114	57.6257	25	-0.104888	0.594898	L	广东省	1	1	2	1
61	2016	5.51744	1.09861		23.571	0.637762	0.0151259	0.163204	0.453847	28.7595	0.16292	0	11.212	2.65782	44.7368	74	1.28389	3.40442			1.60944				5.4851	5.47016	5.69058	5.58646	6.2478	5.47302	4.96908	5.20061	5.38393	57.6257	35	0.002675	0.55373	L	广东省	1	1	2	1
61	2017	5.6943	1.94591		23.6594	0.659883	0.00966599	0.210983	0.513526	28.7595	0.192246	0	11.3014	2.78117	33.3846	76.2	1.3284	3.39195			1.09861				5.6237	5.79656	5.72333	5.66494	6.51706	5.588	5.69391	5.34667	5.88126	57.6257	40	-0.091299	0.580262	L	广东省	1	1	2	1
61	2018	5.80789	1.38629		23.6677	0.653134	0.0154202	-0.0589571	0.517693	33.997	0.202586	0	11.3669	2.54121	46.2353	78.4	1.43106	3.48662							5.74761	5.80191	5.99361	5.72207	6.59717	5.37364	5.64245	5.36661	5.80784	57.6257	42	-0.083141	0.600243	L	广东省	1	1	2	1
61	2019	5.89056	2.30259		23.6988	0.649514	0.0604542	0.239311	0.553884	33.997	0.209196	0	11.4529	2.5012	41.8462	80.5	1.50815	3.57914			0.693147				5.83183	5.90126	6.04657	5.77356	6.67065		5.83536	5.52299		57.6257	46	-0.123694	0.610816	L	广东省	1	1	2	1
61	2020	5.94158	1.38629		23.6888	0.634451	0.0633238	0.112685	0.451691	33.997	0.174172	0	11.3875	2.96762	38	82.6					0				5.88037	6.00476	6.01631	5.79615	6.63043		6.2265	5.59025		57.6257	51	-0.138073	0.608134	L	广东省	1	1	2	1
61	2021	6.01012	1.09861		23.7519	0.638294	0.0680277	0.2891	0.501576	33.997	0.190325	0	11.4956	2.53845	35.2308										5.95938	6.08479	6.03238	5.78444	6.63537		6.43748	5.62713		2511.78	3749	-0.108487	0.593748	L	广东省		0	2	1
61	2022	6.03395	1.38629		23.7672	0.641841	0.0436648	0.0638778	0.440473	33.997	0.174476		11.5318	3.54214											6.02661	6.00775	6.10272	5.71101	6.52427		6.31954	5.62422			5230		0.661427		广东省			2	1
61	2023				23.7812	0.62812	0.0775686	0.261062	0.427941	33.997	0.174328																								4814								1
62	2011	4.25533	1.09861		22.2631	0.620521	0.0278151	0.529437	2.08585	74.5657	0.523106	0	10.8358	5.0817	19.7778	60.4	0.998812	2.65555							4.16527	4.40635	4.24363	4.09368	3.92573			4.56393		57.6257	23	0.001453	0.832578	L	广东省	0	1	2	1
62	2012	4.8525	1.38629		22.3323	0.679874	0.167901	1.2814	1.38517	74.5657	0.567732	0	10.8985	3.46621	35.625	63.1	1.03833	2.76379							4.7218	5.01317	4.9367	4.40342	5.03214			5.04562		57.6257	23	-0.264407	0.73449	L	广东省	0	1	2	1
62	2013	5.22456	0		22.3071	0.588971	0.225378	0.331547	1.27475	74.5657	0.5791	0	10.9825	-0.456321	23.7778	66	1.11809	2.95151							5.03909	5.34444	5.50781	4.66786	6.14552	4.08227		4.92086		57.6257	23	-0.331072	0.650972	L	广东省	0	1	2	1
62	2014	5.31089	0		22.121	0.411927	0.215149	0.285407	1.35283	74.5657	0.344503	1	11.0583	1.70574	27.8182	68.5	1.16518	2.97017							5.30146	5.17071	5.549	5.05427	6.18429	5.06972	4.03336	4.85234		57.6257	23	-0.251404	0.602594	L	广东省	0	1	2	1
62	2015	5.48873	1.09861		22.545	0.404929	0.12337	-0.237846	1.62406	70.7561	0.484557	1	11.1199	0.082042	24.1818	72.4	1.30716	3.49993							5.42283	5.28254	5.92637	5.33446	5.90069	5.26899	5.04658	5.23442	4.01114	57.6257	25	-0.131963	0.594898	L	广东省	1	1	2	1
62	2016	5.51744	0.693147		22.6581	0.410328	0.113336	1.72643	1.57673	70.7561	0.538177	1	11.212	1.96672	25.1667	74	1.28389	3.40442							5.4851	5.47016	5.69058	5.58646	6.2478	5.47302	4.96908	5.20061	5.38393	57.6257	35	-0.037534	0.55373	L	广东省	1	1	2	1
62	2017	5.6943	1.09861		22.871	0.477586	0.106748	0.49657	1.38953	70.7561	0.550037	1	11.3014	1.03573	21.6	76.2	1.3284	3.39195			0				5.6237	5.79656	5.72333	5.66494	6.51706	5.588	5.69391	5.34667	5.88126	86.7039	148	-0.067609	0.580262	F	广东省	1	1	2	1
62	2018	5.80789	0		23.0556	0.500546	0.159993	0.422016	1.52885	70.7561	0.610185	1	11.3669	2.38632	36.4	78.4	1.43106	3.48662			1.09861				5.74761	5.80191	5.99361	5.72207	6.59717	5.37364	5.64245	5.36661	5.80784	86.7039	151	-0.070575	0.600243	F	广东省	1	1	2	1
62	2019	5.89056	0		23.1525	0.496825	0.132132	0.216579	1.43739	70.7561	0.645215	1	11.4529	1.42826	22.6667	80.5	1.50815	3.57914			0				5.83183	5.90126	6.04657	5.77356	6.67065		5.83536	5.52299		86.7039	153	-0.046633	0.610816	F	广东省	1	1	2	1
62	2020	5.94158	0		23.2281	0.50159	0.121862	0.137629	1.67358	70.7561	0.678576	1	11.3875	2.6753	37.7778	82.6									5.88037	6.00476	6.01631	5.79615	6.63043		6.2265	5.59025		86.7039	160	-0.038388	0.608134	F	广东省	1	1	2	1
62	2021	6.01012	1.38629		23.4812	0.568913	0.161683	0.398604	1.6391	60.5258	0.731531	1	11.4956	2.7979	33.1111										5.95938	6.08479	6.03238	5.78444	6.63537		6.43748	5.62713		86.7039	50	-0.045887	0.593748	F	广东省		0	2	1
62	2022	6.03395	1.38629		23.5183	0.52189	0.147699	0.0481913	1.57154	57.2751	0.703197	0	11.5318	0.763411											6.02661	6.00775	6.10272	5.71101	6.52427		6.31954	5.62422			5230		0.661427	F	广东省			2	1
62	2023				23.5994	0.548013	0.0698521	-0.139824	1.50165	43.9852	0.714561	0																							4814								1
63	2011	4.25533	5.72359	0.999208	25.3807	0.750506	0.087534	0.227579	1.33918	30.7607	0.801736	0	10.8358	4.52859	37.7143	60.4	0.998812	2.65555	404	0.00247525	6.32794	4.15888	0.976758	34568	4.16527	4.40635	4.24363	4.09368	3.92573			4.56393		1133.31	762	-0.078558	0.832578	C3	广东省	0	1	2	1
63	2012	4.8525	5.72359	0.999995	25.4003	0.789304	-0.106469	-0.0235941	1.13695	30.7607	0.768935	0	10.8985	4.48505	40.8	63.1	1.03833	2.76379	404	0.00247525	6.32794	4.15888	0.970478	34568	4.7218	5.01317	4.9367	4.40342	5.03214			5.04562		1133.31	833	0.061731	0.73449	C3	广东省	0	1	2	1
63	2013	5.22456	5.72359	0.999819	25.3292	0.763935	0.0619757	-0.106693	1.26362	30.7834	0.76345	0	10.9825	3.07174	40.8	66	1.11809	2.95151	404	0.00247525	6.32794	4.15888	0.96998	34568	5.03909	5.34444	5.50781	4.66786	6.14552	4.08227		4.92086		1133.31	851	0.019585	0.650972	C3	广东省	0	1	2	1
63	2014	5.31089	5.72359	0.998207	25.3887	0.752459	0.109288	0.082909	1.26145	30.7834	0.774149	0	11.0583	2.39147	42.8571	68.5	1.16518	2.97017	404	0.00247525	6.32794	4.15888	0.928681	34568	5.30146	5.17071	5.549	5.05427	6.18429	5.06972	4.03336	4.85234		1133.31	903	0.008382	0.602594	C3	广东省	0	1	2	1
63	2015	5.48873	5.72359	0.999993	25.5182	0.641432	0.107416	0.229709	1.51591	30.5925	0.788231		11.1199	0.474501	53	72.4	1.30716	3.49993	404	0.00247525	6.32794	4.15888	0.928449	34568	5.42283	5.28254	5.92637	5.33446	5.90069	5.26899	5.04658	5.23442	4.01114	1133.31	977	0.017935	0.594898	C3	广东省	1	1	2	1
63	2016	5.51744	5.72359	0.999995	25.6766	0.711348	-0.0334277	0.0104506	1.24205	30.3451	0.796747		11.212	1.84585	53	74	1.28389	3.40442	404	0.00247525	6.32794	4.15888	0.936141	34568	5.4851	5.47016	5.69058	5.58646	6.2478	5.47302	4.96908	5.20061	5.38393	1133.31	1080	0.029437	0.55373	C3	广东省	1	1	2	1
63	2017	5.6943	5.72359	0.999995	25.6928	0.684778	0.124879	0.0748965	1.20244	30.3355	0.751803	0	11.3014	2.31271	38.7333	76.2	1.3284	3.39195	404	0.00247525	6.32794	4.15888	0.958446	34568	5.6237	5.79656	5.72333	5.66494	6.51706	5.588	5.69391	5.34667	5.88126	1133.31	1234	0.025357	0.580262	C3	广东省	1	1	2	1
63	2018	5.80789	5.72359	0.999995	25.5858	0.745182	-0.177413	-0.214142	1.06465	30.3355	0.717796	0	11.3669	4.31886	53	78.4	1.43106	3.48662	404	0.00247525	6.32794	4.15888	0.986883	34568	5.74761	5.80191	5.99361	5.72207	6.59717	5.37364	5.64245	5.36661	5.80784	1133.31	1268	-0.06837	0.600243	C3	广东省	1	1	2	1
63	2019	5.89056	5.72359	0.99931	25.6735	0.731208	0.162918	0.0610834	1.21519	27.1754	0.726385	0	11.4529	2.23673	24	80.5	1.50815	3.57914	404	0.00247525	6.32794	4.15888	0.954022	34568	5.83183	5.90126	6.04657	5.77356	6.67065		5.83536	5.52299		1133.31	1360	-0.115452	0.610816	C3	广东省	1	1	2	1
63	2020	5.94158	5.72359	0.999854	25.7381	0.69381	0.112319	0.118083	1.47943	22.4449	0.710174	0	11.3875	1.99551	24.2	82.6			404	0.00247525	6.32794	4.15888	0.980193	34568	5.88037	6.00476	6.01631	5.79615	6.63043		6.2265	5.59025		1133.31	1564	-0.065205	0.608134	C3	广东省	1	1	2	1
63	2021	6.01012	5.72359	0.999962	25.8518	0.68425	0.141553	0.128841	1.68376	21.3046	0.757696	0	11.4956	1.03472	21				404	0.00247525			0.819428	4600	5.95938	6.08479	6.03238	5.78444	6.63537		6.43748	5.62713		1133.31	466	-0.088865	0.593748	C3	广东省		0	2	1
63	2022	6.03395	5.14166	0.999984	25.9215	0.670944	0.138111	0.0736278	1.75807	21.2807	0.761928	0	11.5318	2.18273					111	0.00900901			0.873675	4	6.02661	6.00775	6.10272	5.71101	6.52427		6.31954	5.62422			5230		0.661427	C3	广东省			2	1
63	2023				26.0264	0.659974	0.14453	0.0105487	1.909	20.0905	0.788747	0																							4814								1
65	2011	4.38714	0		21.5692	0.723701	0.140164	0.43911	1.32125	54.4132	0.943003	0	11.3103	2.82453	32	70.3	1.95615	6.25619							4.59036	4.29361	3.51423	4.3745	4.08564			4.34055		84.0609	47	-0.020501	0.987807	E	北京市	1	0	2	1
65	2012	5.02158	0	0.5	21.8832	0.756321	0.201491	-0.369251	1.18542	54.4132	0.868117	0	11.3791	3.54197	29.5556	72.2	1.9306	6.28623				0.693147			5.05344	5.0778	4.78307	4.70066	5.37842			4.94926		84.0609	58	0.066494	0.998656	E	北京市	1	0	2	1
65	2013	5.37814	0	0.5	22.1052	0.757927	0.225084	0.781699	1.24169	54.4132	0.919863	0	11.4579	-1.28706	44.4444	75.2	1.9303	6.16049				0.693147			5.27228	5.51544	5.44055	4.91654	6.42589	4.54553		4.87649		84.0609	61	-0.028908	0.939088	E	北京市	1	0	2	1
65	2014	5.46536	0	0.875	22.3162	0.75983	0.209138	0.0222576	1.17257	54.4132	0.87668	0	11.5129	0.453149	47.3846	75.3	1.98986	6.23469			0	1.79176			5.50093	5.39766	5.46476	5.27939	6.49821	5.3463	4.55314	4.79381		84.0609	63	-0.000353	0.95639	E	北京市	1	0	2	1
65	2015	5.62539	0	0.75	22.613	0.672985	0.13778	0.41714	1.29396	52.9386	0.842777	0	11.5759		31.6667	76.5	2.1227	7.43604				1.38629			5.59616	5.46031	5.94143	5.49401	6.1515	5.47676	5.4409	5.15796	4.52526	84.0609	73	0.032229	0.98114	E	北京市	1	0	2	1
65	2016	5.66077	0	0.777778	23.2204	0.698646	0.181399	1.04452	1.22969	43.1718	0.827872	0	11.6801	1.25982	32.1667	77.8	2.20572	7.37893				1.60944			5.65826	5.57874	5.80181	5.65905	6.33943	5.57075	5.35159	5.15209	5.5279	84.0609	84	0.00274	1	E	北京市	1	1	2	1
65	2017	5.80195	0	0.833333	23.1625	0.640241	0.139535	0.11049	1.45587	43.1718	0.806055	0	11.7675	0.032485	28.2	79	2.26245	7.18669				1.79176			5.75928	5.8812	5.79002	5.71412	6.57618	5.61533	5.9634	5.34908	5.82997	84.0609	93	-0.015595	0.930462	E	北京市	1	1	2	1
65	2018	5.91225	1.09861	0.625	23.1611	0.597413	0.141482	0.0258353	1.51443	43.1718	0.77271	0	11.8509	0.481966	31.2727	80.3	2.32466	7.50581				1.09861			5.87174	5.90749	6.04308	5.76059	6.61727	5.43478	6.00605	5.3765	5.84588	84.0609	91	-0.002066	0.919756	E	北京市	1	1	2	1
65	2019	5.99147	0	0.625	23.4142	0.630137	0.146989	0.108077	1.3476	43.1718	0.725572	0	12.009	3.72044	29.0909	81.5	2.0801	6.72651	2	0.5	0	1.09861	1		5.95495	5.99911	6.09092	5.80064	6.68853		6.15389	5.53408		84.0609	88	-0.007845	0.911632	E	北京市	1	1	2	1
65	2020	6.03757	0.693147	0.9	23.6181	0.655597	0.134256	0.161886	1.72862	43.1712	0.696442	0	12.013	3.36531	35.0667	82.7			7	0.142857		2.30259	1		5.98646	6.10218	6.07998	5.83682	6.66942		6.4723	5.58097		84.0609	96	0.025038	0.894898	E	北京市	1	0	2	1
65	2021	6.10131	1.60944	0.999995	23.6856	0.6463	0.103611	0.0155133	1.48685	42.8943	0.608797	0	12.1226	1.6469	35.1667				6	0.166667			0.716439	0	6.07288	6.16394	6.07615	5.8583	6.68932		6.63158	5.63469		2511.78	3749	0.021233	0.895184	E	北京市		0	2	1
65	2022	6.11772	0.693147		23.818	0.612401	0.104329	0.0293686	1.6174	43.1135	0.624311	0	12.1226	2.18495											6.12452	6.10166	6.12419	5.69299	6.58492		6.57564	5.61633			5230		0.939967		北京市			2	1
65	2023				23.8913	0.608795	0.106837	0.599603	1.49333	43.1013	0.597222	0																							4814								1
66	2011	4.25533	2.30259	0.971429	24.2137	0.68834	0.044968	-0.0836061	1.2407	53.9174	0.817077	0	10.8358	4.49988	33.3333	60.4	0.998812	2.65555	17	0.0588235	3.68888	2.56495	0.709331	20	4.16527	4.40635	4.24363	4.09368	3.92573			4.56393		1133.31	762	0.063349	0.832578	C3	广东省	0	1	2	1
66	2012	4.8525	2.77259	0.979206	24.3915	0.738523	0.00932685	0.0429416	1.19245	53.9174	0.774836	0	10.8985	3.13331	39.4545	63.1	1.03833	2.76379	13	0.0769231	3.3673	2.48491	0.968546	99	4.7218	5.01317	4.9367	4.40342	5.03214			5.04562		1133.31	833	0.038028	0.73449	C3	广东省	0	1	2	1
66	2013	5.22456	3.13549	0.983199	24.3926	0.77851	-0.0805835	-0.023736	1.10452	53.9174	0.759468	0	10.9825	3.72751	34.8889	66	1.11809	2.95151	15	0.0666667	3.63759	2.70805	0.814404	63	5.03909	5.34444	5.50781	4.66786	6.14552	4.08227		4.92086		1133.31	851	0.057386	0.650972	C3	广东省	0	1	2	1
66	2014	5.31089	2.77259	0.962963	24.4258	0.791154	-0.0396102	-0.00839035	1.08259	53.9174	0.774426	0	11.0583	2.83333	39.6364	68.5	1.16518	2.97017	21	0.047619	3.8712	2.3979	0.818305	72	5.30146	5.17071	5.549	5.05427	6.18429	5.06972	4.03336	4.85234		1133.31	903	0.050919	0.602594	C3	广东省	0	1	2	1
66	2015	5.48873	2.77259	0.992	24.3985	0.779422	-0.0226889	-0.0553009	1.14112	53.9174	0.768587	0	11.1199		33.7778	72.4	1.30716	3.49993	15	0.0666667	4.26268	2.07944	0.961432	40	5.42283	5.28254	5.92637	5.33446	5.90069	5.26899	5.04658	5.23442	4.01114	1133.31	977	0.051461	0.594898	C3	广东省	1	1	2	1
66	2016	5.51744	3.52636	0.978597	24.4334	0.767378	0.0235753	-0.052206	1.28673	53.9174	0.948519	0	11.212	3.21645	38.1429	74	1.28389	3.40442	12	0.0833333	4.26268	2.56495	0.975998	35	5.4851	5.47016	5.69058	5.58646	6.2478	5.47302	4.96908	5.20061	5.38393	1133.31	1080	0.045397	0.55373	C3	广东省	1	1	2	1
66	2017	5.6943	4.30407	0.987245	23.4447	0.502777	0.0815865	-0.62977	1.47596	40.9083	0.521247	0	11.3014	3.27221	20.8889	76.2	1.3284	3.39195	11	0.0909091	4.2485	2.30259	0.872856	4	5.6237	5.79656	5.72333	5.66494	6.51706	5.588	5.69391	5.34667	5.88126	1133.31	1234	0.018779	0.580262	C3	广东省	1	1	2	1
66	2018	5.80789	4.07754	0.885813	23.496	0.584406	0.14869	0.0528719	1.31949	40.7493	0.591274	0	11.3669	2.14014	33.0769	78.4	1.43106	3.48662	22	0.0454545	3.98898	2.3979	0.923983	42	5.74761	5.80191	5.99361	5.72207	6.59717	5.37364	5.64245	5.36661	5.80784	1133.31	1268	-0.009185	0.600243	C3	广东省	1	1	2	1
66	2019	5.89056	4.54329	0.606509	23.7992	0.600809	0.152389	0.0833511	1.45938	40.5877	0.647299	0	11.4529	2.58603	28.6667	80.5	1.50815	3.57914	6	0.166667	3.71357	2.3979	0.884016	6	5.83183	5.90126	6.04657	5.77356	6.67065		5.83536	5.52299		1133.31	1360	-0.030295	0.610816	C3	广东省	1	1	2	1
66	2020	5.94158	4.77068	0.977316	24.0386	0.660481	0.108301	0.3322	1.58418	41.5097	0.674375	0	11.3875	3.27146	27.5385	82.6			83	0.0120482	1.79176	2.77259	0.978447	144	5.88037	6.00476	6.01631	5.79615	6.63043		6.2265	5.59025		1133.31	1564	-0.014695	0.608134	C3	广东省	1	1	2	1
66	2021	6.01012	5.40268	0.999935	24.211	0.670954	0.0678743	0.231505	1.30572	41.3659	0.615986	0	11.4956	3.476	30				57	0.0175439			0.988347	8	5.95938	6.08479	6.03238	5.78444	6.63537		6.43748	5.62713		2511.78	3749	0.028068	0.593748	C3	广东省		0	2	1
66	2022	6.03395	5.40268	0.999907	24.2458	0.561631	0.0176698	-0.211524	1.67269	39.3454	0.603275	0	11.5318	3.458					64	0.015625			0.991268	0	6.02661	6.00775	6.10272	5.71101	6.52427		6.31954	5.62422			5230		0.661427		广东省			2	1
66	2023				24.2535	0.593417	-0.0607275	-0.0432799	1.94863	39.3454	0.599737	0																							4814								1
68	2011	4.25533	0		19.7888	0.422459	-0.165257	-0.62977	0.318842	22.4547	0.131426	0	10.8358		19.7778	60.4	0.998812	2.65555							4.16527	4.40635	4.24363	4.09368	3.92573			4.56393		1133.31	762		0.832578	C3	广东省	0	1	2	0
68	2012	4.8525	0		19.8706	0.453366	0.0137699	3.02996	0.683021	22.4547	0.308928	0	10.8985		21.2	63.1	1.03833	2.76379							4.7218	5.01317	4.9367	4.40342	5.03214			5.04562		1133.31	833		0.73449	C3	广东省	0	1	2	0
68	2013	5.22456	0		20.1983	0.669023	-0.173509	3.02996	0.85321	22.4547	0.57016	0	10.9825	9.86824	37.875	66	1.11809	2.95151			1.09861				5.03909	5.34444	5.50781	4.66786	6.14552	4.08227		4.92086		1133.31	851	0.076888	0.650972	C3	广东省	0	1	2	0
68	2014	5.31089	1.09861		19.8575	0.723252	-0.675033	-0.62977	0.522418	22.4547	0.377274	0	11.0583	6.66225	39.8667	68.5	1.16518	2.97017							5.30146	5.17071	5.549	5.05427	6.18429	5.06972	4.03336	4.85234		1133.31	903	0.444743	0.602594	C3	广东省	0	1	2	0
68	2015	5.48873	0.693147		20.446	0.125987	0.0208871	1.53917	4.20368	26.434	0.522015	0	11.1199		39.8462	72.4	1.30716	3.49993			3.21888				5.42283	5.28254	5.92637	5.33446	5.90069	5.26899	5.04658	5.23442	4.01114	1133.31	977		0.594898	C3	广东省	1	1	2	0
68	2016	5.51744	2.30259		20.9961	0.390353	0.0119227	0.744023	1.50616	26.434	0.583763	0	11.212	0.180884	39	74	1.28389	3.40442			2.77259				5.4851	5.47016	5.69058	5.58646	6.2478	5.47302	4.96908	5.20061	5.38393	1133.31	1080	-0.025614	0.55373	C3	广东省	1	0	2	0
68	2017	5.6943	0		21.7542	0.610299	0.0344799	0.387704	0.691	26.434	0.398672	0	11.3014	1.15747	34.3333	76.2	1.3284	3.39195			2.70805				5.6237	5.79656	5.72333	5.66494	6.51706	5.588	5.69391	5.34667	5.88126	1133.31	1234	-0.136415	0.580262	C3	广东省	1	0	2	0
68	2018	5.80789	0		21.9598	0.728095	-0.137695	-0.501372	0.671346	26.4767	0.332259	0	11.3669	4.22737	34.6667	78.4	1.43106	3.48662			1.79176				5.74761	5.80191	5.99361	5.72207	6.59717	5.37364	5.64245	5.36661	5.80784	1133.31	1268	0.291329	0.600243	C3	广东省	1	0	2	0
68	2019	5.89056	0.693147		22.0547	0.747129	0.00761348	0.0931884	0.745103	26.4767	0.305356	1	11.4529	3.89395	36.3333	80.5	1.50815	3.57914			1.79176				5.83183	5.90126	6.04657	5.77356	6.67065		5.83536	5.52299		1133.31	1360	0.153338	0.610816	C3	广东省	1	0	2	0
68	2020	5.94158	1.09861		22.0353	0.790441	-0.20634	0.0159652	1.32786	26.4767	0.292255	0	11.3875	4.46701	43.8947	82.6					1.09861				5.88037	6.00476	6.01631	5.79615	6.63043		6.2265	5.59025		26.6584	61	0.29773	0.608134	M	广东省	1	0	2	1
68	2021	6.01012	1.09861		22.1165	0.836634	-0.16474	3.02996	0.845734	26.4767	0.320831	0	11.4956	4.87045	37.125										5.95938	6.08479	6.03238	5.78444	6.63537		6.43748	5.62713		26.6584	23	0.192005	0.593748	M	广东省		0	2	1
68	2022	6.03395	0		22.184	0.901682	-0.433344	0.184593	0.604614	26.4767	0.371442	0	11.5318	5.93176											6.02661	6.00775	6.10272	5.71101	6.52427		6.31954	5.62422			5230		0.661427		广东省			2	1
68	2023				22.1692	0.750462	0.481337	-0.16906	0.848843	26.4767	0.399948	0																							4814								1
69	2011	4.25533	0.693147		24.8626	0.711698	0.200355	0.000375479	1.62312	56.5198	0.639943	0	10.8358	4.989	21.4545	60.4	0.998812	2.65555			2.56495				4.16527	4.40635	4.24363	4.09368	3.92573			4.56393		57.6257	23	-0.183761	0.832578	L	广东省	0	1	2	1
69	2012	4.8525	1.09861		25.0137	0.699528	0.202691	0.28632	1.43996	56.6182	0.634314	0	10.8985	3.00749	21.4545	63.1	1.03833	2.76379			2.19722				4.7218	5.01317	4.9367	4.40342	5.03214			5.04562		16.3827	23	-0.058758	0.73449	N	广东省	0	1	2	1
69	2013	5.22456	0.693147		25.1992	0.685297	0.199886	0.2635	1.33669	56.6319	0.666655	0	10.9825	1.9121	26.3333	66	1.11809	2.95151			2.70805				5.03909	5.34444	5.50781	4.66786	6.14552	4.08227		4.92086		16.3827	23	-0.046744	0.650972	N	广东省	0	1	2	1
69	2014	5.31089	1.09861		25.2758	0.660105	0.186662	0.0909853	1.59182	56.8951	0.687524	0	11.0583	2.61805	25.1111	68.5	1.16518	2.97017			1.79176				5.30146	5.17071	5.549	5.05427	6.18429	5.06972	4.03336	4.85234		16.3827	28	-0.072877	0.602594	N	广东省	0	1	2	1
69	2015	5.48873	3.21888		25.4705	0.634099	0.140905	0.0494212	1.88236	57.6635	0.710759	0	11.1199	2.19602	27.6	72.4	1.30716	3.49993			2.3979				5.42283	5.28254	5.92637	5.33446	5.90069	5.26899	5.04658	5.23442	4.01114	16.3827	30	-0.052445	0.594898	N	广东省	1	1	2	1
69	2016	5.51744	0.693147		25.7092	0.671214	0.16194	0.100656	1.47911	53.468	0.725614	0	11.212	2.021	25.5	74	1.28389	3.40442			2.07944				5.4851	5.47016	5.69058	5.58646	6.2478	5.47302	4.96908	5.20061	5.38393	16.3827	31	-0.055338	0.55373	N	广东省	1	1	2	1
69	2017	5.6943	0.693147		26.1053	0.69891	0.164069	0.193346	1.62131	53.468	0.766388	0	11.3014	2.77823	15.1429	76.2	1.3284	3.39195			2.30259				5.6237	5.79656	5.72333	5.66494	6.51706	5.588	5.69391	5.34667	5.88126	16.3827	40	-0.05227	0.580262	N	广东省	1	1	2	1
69	2018	5.80789	0		26.1516	0.737693	0.158363	0.137009	1.61603	46.9972	0.796565	0	11.3669	3.75198	19.5	78.4	1.43106	3.48662			1.79176				5.74761	5.80191	5.99361	5.72207	6.59717	5.37364	5.64245	5.36661	5.80784	128.487	113	-0.263052	0.600243	K	广东省	1	1	2	1
69	2019	5.89056	0		26.1516	0.749768	0.166621	0.246824	1.48791	47.0062	0.785741	0	11.4529	3.53943	32	80.5	1.50815	3.57914			0.693147				5.83183	5.90126	6.04657	5.77356	6.67065		5.83536	5.52299		128.487	113	-0.241339	0.610816	K	广东省	1	1	2	1
69	2020	5.94158	0		26.1516	0.758261	0.153118	0.363899	1.61767	47.0103	0.815383	0	11.3875	2.6299	31	82.6					1.09861				5.88037	6.00476	6.01631	5.79615	6.63043		6.2265	5.59025		128.487	111	-0.220725	0.608134	K	广东省	1	1	2	1
69	2021	6.01012	0		26.1516	0.748394	0.0618771	0.25304	1.5962	47.0103	0.805448	0	11.4956	3.02565	16										5.95938	6.08479	6.03238	5.78444	6.63537		6.43748	5.62713		128.487	23	-0.038093	0.593748	K	广东省		0	2	1
69	2022	6.03395	0		26.1516	0.743891	-0.115323	-0.251666	1.62472	47.0103	0.749169	0	11.5318	4.43599											6.02661	6.00775	6.10272	5.71101	6.52427		6.31954	5.62422			5230		0.661427	K	广东省			2	1
69	2023				26.1516	0.768121	-0.0903763	-0.273854	1.61335	47.0103	0.747411	0																							4814								1
70	2011	4.25533	1.38629	0.64									10.8358	3.98771	38.9091	60.4	0.998812	2.65555			1.09861	0.693147			4.16527	4.40635	4.24363	4.09368	3.92573			4.56393		1133.31	762	0.027717	0.832578	C3	广东省	0	0	2	1
70	2012	4.8525	1.09861	0									10.8985	3.11839	48	63.1	1.03833	2.76379			0.693147	0			4.7218	5.01317	4.9367	4.40342	5.03214			5.04562		1133.31	833	0.014991	0.73449	C3	广东省	0	0	2	1
70	2013	5.22456	2.19722	0.395062									10.9825	2.5821	29.5556	66	1.11809	2.95151	1	1	1.60944	0.693147	1	0	5.03909	5.34444	5.50781	4.66786	6.14552	4.08227		4.92086		1133.31	851	0.015944	0.650972	C3	广东省	0	0	2	1
70	2014	5.31089	1.09861	0.518519									11.0583		34.2	68.5	1.16518	2.97017			1.94591	1.38629			5.30146	5.17071	5.549	5.05427	6.18429	5.06972	4.03336	4.85234		1133.31	903	0.031417	0.602594	C3	广东省	0	0	2	1
70	2015	5.48873	2.30259	0.59375									11.1199	1.56902	33.3846	72.4	1.30716	3.49993	1	1	2.70805	1.79176	1	0	5.42283	5.28254	5.92637	5.33446	5.90069	5.26899	5.04658	5.23442	4.01114	1133.31	977	0.042858	0.594898	C3	广东省	1	0	2	1
70	2016	5.51744	3.04452	0.938272									11.212	2.12719	18.8889	74	1.28389	3.40442	29	0.0344828	2.19722	1.60944	0.852005	8	5.4851	5.47016	5.69058	5.58646	6.2478	5.47302	4.96908	5.20061	5.38393	1133.31	1080	0.037086	0.55373	C3	广东省	1	0	2	1
70	2017	5.6943	2.77259	0.989594									11.3014	2.52701	29.0909	76.2	1.3284	3.39195	26	0.0384615	2.94444	2.48491	0.553451	30	5.6237	5.79656	5.72333	5.66494	6.51706	5.588	5.69391	5.34667	5.88126	1133.31	1234	0.022339	0.580262	C3	广东省	1	0	2	1
70	2018	5.80789	2.70805	0.987603									11.3669	3.39013	30	78.4	1.43106	3.48662	13	0.0769231	1.60944	1.60944	0.42363		5.74761	5.80191	5.99361	5.72207	6.59717	5.37364	5.64245	5.36661	5.80784	1133.31	1268	-0.005241	0.600243	C3	广东省	1	0	2	1
70	2019	5.89056	3.3322	0.975425									11.4529	3.72625	26.4444	80.5	1.50815	3.57914	47	0.0212766	1.79176	2.48491	0.560139	21	5.83183	5.90126	6.04657	5.77356	6.67065		5.83536	5.52299		1133.31	1360	-0.015098	0.610816	C3	广东省	1	1	2	1
70	2020	5.94158	4.43082	0.998642									11.3875	2.26593	24.2222	82.6			165	0.00606061	1.60944	3.21888	0.439432	96	5.88037	6.00476	6.01631	5.79615	6.63043		6.2265	5.59025		1133.31	1564	-0.000901	0.608134	C3	广东省	1	1	2	1
70	2021	6.01012	2.94444	0.999988									11.4956	4.02437	34.1429				20	0.05			0.414576	0	5.95938	6.08479	6.03238	5.78444	6.63537		6.43748	5.62713		2511.78	3749	0.065414	0.593748	C3	广东省		0	2	1
70	2022	6.03395	2.07944	0.999988									11.5318	4.39963					23	0.0434783			0.552661	0	6.02661	6.00775	6.10272	5.71101	6.52427		6.31954	5.62422			5230		0.661427		广东省			2	1
78	2011	4.25533	2.63906		22.2992	0.799178	0.0660653	0.326572	1.00286	27.6556	0.799701	0	10.8358	6.16846	25.0909	60.4	0.998812	2.65555			3.09104				4.16527	4.40635	4.24363	4.09368	3.92573			4.56393		372.515	413	0.067345	0.832578	C2	广东省	0	1	2	1
78	2012	4.8525	2.94444		22.492	0.819737	0.0996853	0.2098	0.984753	27.6556	0.806392	0	10.8985	5.54517	25.2727	63.1	1.03833	2.76379			3.80666				4.7218	5.01317	4.9367	4.40342	5.03214			5.04562		86.7039	136	0.003418	0.73449	F	广东省	0	0	2	1
78	2013	5.22456	2.70805		22.8051	0.764565	0.155732	0.245467	1.08324	24.662	0.826271	0	10.9825	3.42958	44.6154	66	1.11809	2.95151			3.63759				5.03909	5.34444	5.50781	4.66786	6.14552	4.08227		4.92086		86.7039	136	0.004067	0.650972	F	广东省	0	1	2	1
78	2014	5.31089	2.83321		22.9883	0.814926	0.0455665	0.2263	1.01985	24.662	0.823751	0	11.0583	3.51103	34.9091	68.5	1.16518	2.97017			3.43399				5.30146	5.17071	5.549	5.05427	6.18429	5.06972	4.03336	4.85234		86.7039	134	-0.002338	0.602594	F	广东省	0	1	2	1
78	2015	5.48873	3.04452		23.2698	0.832078	0.264155	0.134191	1.07093	23.9804	0.875556	0	11.1199	2.35582	33.6667	72.4	1.30716	3.49993			3.17805				5.42283	5.28254	5.92637	5.33446	5.90069	5.26899	5.04658	5.23442	4.01114	86.7039	138	-0.014065	0.594898	F	广东省	1	1	2	1
78	2016	5.51744	2.94444		23.5364	0.647212	0.124385	0.223803	1.34804	45.9346	0.859134	0	11.212	3.20069	47.1111	74	1.28389	3.40442	1	1	3.80666		1	0	5.4851	5.47016	5.69058	5.58646	6.2478	5.47302	4.96908	5.20061	5.38393	86.7039	140	-0.024315	0.55373	F	广东省	1	1	2	1
78	2017	5.6943	2.56495	0	24.1529	0.790373	0.13343	0.832999	1.10372	45.9623	0.810084	0	11.3014	4.93691	30.8571	76.2	1.3284	3.39195			3.66356	0			5.6237	5.79656	5.72333	5.66494	6.51706	5.588	5.69391	5.34667	5.88126	86.7039	148	-0.022445	0.580262	F	广东省	1	1	2	1
78	2018	5.80789	3.2581		24.4399	0.825944	0.107147	0.538952	1.1001	45.9623	0.817096	0	11.3669	4.33153	31.7143	78.4	1.43106	3.48662			3.61092				5.74761	5.80191	5.99361	5.72207	6.59717	5.37364	5.64245	5.36661	5.80784	86.7039	151	-0.006674	0.600243	F	广东省	1	1	2	1
78	2019	5.89056	2.56495		24.4409	0.809302	0.0686122	0.0810767	1.08616	44.0329	0.839714	0	11.4529	3.14748	35.8182	80.5	1.50815	3.57914			3.13549				5.83183	5.90126	6.04657	5.77356	6.67065		5.83536	5.52299		86.7039	153	-0.010511	0.610816	F	广东省	1	1	2	1
78	2020	5.94158	2.63906		24.4051	0.811438	-0.00538287	-0.0354329	1.05517	44.221	0.84666	0	11.3875	3.61095	29.3333	82.6					1.38629				5.88037	6.00476	6.01631	5.79615	6.63043		6.2265	5.59025		86.7039	160	-0.004627	0.608134	F	广东省	1	1	2	1
78	2021	6.01012	2.63906		24.3504	0.805651	0.0348516	0.0257627	1.06233	44.221	0.840781	0	11.4956	3.91969	29.25										5.95938	6.08479	6.03238	5.78444	6.63537		6.43748	5.62713		2511.78	3749	-0.005309	0.593748	F	广东省		0	2	1
78	2022	6.03395	1.60944		24.3138	0.831447	-0.147873	-0.078403	1.06165	44.221	0.869588	0	11.5318	5.09727											6.02661	6.00775	6.10272	5.71101	6.52427		6.31954	5.62422			5230		0.661427		广东省			2	1
78	2023				24.1985	0.869448	-0.332892	-0.0374281	1.03899	44.221	0.891803	0																							4814								1
88	2011	4.25533	0		22.4123	0.0770735	0.097937	-0.134743	8.6843	67.3695	0.221007	0	10.8358	-3.26564	16	60.4	0.998812	2.65555							4.16527	4.40635	4.24363	4.09368	3.92573			4.56393		90.4151	72	-0.170368	0.832578	G	广东省	0	1	2	1
88	2012	4.8525	0		22.3896	0.0749291	0.0897777	-0.122776	6.70864	67.3695	0.169561	0	10.8985	-0.180945	16	63.1	1.03833	2.76379							4.7218	5.01317	4.9367	4.40342	5.03214			5.04562		90.4151	78	-0.083959	0.73449	G	广东省	0	1	2	1
88	2013	5.22456	0		22.4437	0.0859551	0.0849237	-0.0277112	6.0306	67.3695	0.162843	0	10.9825	0.272778	18	66	1.11809	2.95151							5.03909	5.34444	5.50781	4.66786	6.14552	4.08227		4.92086		90.4151	79	-0.136551	0.650972	G	广东省	0	1	2	1
88	2014	5.31089	0		22.644	0.188218	0.088929	-0.0222449	12.4091	67.3695	0.202557	0	11.0583	0.059006	28	68.5	1.16518	2.97017							5.30146	5.17071	5.549	5.05427	6.18429	5.06972	4.03336	4.85234		90.4151	79	-0.089295	0.602594	G	广东省	0	1	2	1
88	2015	5.48873	0		22.7874	0.229364	0.0900147	-0.172638	3.22688	67.3695	0.207421	0	11.1199	0.283334	28.6667	72.4	1.30716	3.49993							5.42283	5.28254	5.92637	5.33446	5.90069	5.26899	5.04658	5.23442	4.01114	90.4151	82	0.058485	0.594898	G	广东省	1	1	2	1
88	2016	5.51744	0		22.8343	0.215342	0.0613176	0.139907	4.55099	67.3695	0.173818	0	11.212	0.787775	24.9091	74	1.28389	3.40442							5.4851	5.47016	5.69058	5.58646	6.2478	5.47302	4.96908	5.20061	5.38393	90.4151	84	0.011364	0.55373	G	广东省	1	1	2	1
88	2017	5.6943	0		22.9529	0.238875	0.0638691	0.211611	2.91157	67.3695	0.133319	0	11.3014	1.33821	34.4615	76.2	1.3284	3.39195							5.6237	5.79656	5.72333	5.66494	6.51706	5.588	5.69391	5.34667	5.88126	90.4151	94	0.095616	0.580262	G	广东省	1	1	2	1
88	2018	5.80789	1.79176		23.0564	0.248857	0.0655566	0.17376	2.24436	67.3695	0.106165	0	11.3669	1.41029	38	78.4	1.43106	3.48662							5.74761	5.80191	5.99361	5.72207	6.59717	5.37364	5.64245	5.36661	5.80784	90.4151	100	-0.027286	0.600243	G	广东省	1	1	2	1
88	2019	5.89056	0		23.1227	0.257485	0.0495385	0.470478	1.59187	67.3695	0.101563	0	11.4529	1.26253	37.6667	80.5	1.50815	3.57914							5.83183	5.90126	6.04657	5.77356	6.67065		5.83536	5.52299		90.4151	102	0.027446	0.610816	G	广东省	1	1	2	1
88	2020	5.94158	1.38629		23.2967	0.2492	0.0425257	-0.104789	2.26785	67.483	0.200257	0	11.3875	0.915087	30.2222	82.6									5.88037	6.00476	6.01631	5.79615	6.63043		6.2265	5.59025		90.4151	105	0.112613	0.608134	G	广东省	1	1	2	1
88	2021	6.01012	0		23.3588	0.26846	0.0482666	0.279918	1.69606	67.483	0.111573	0	11.4956	0.966592	32.2										5.95938	6.08479	6.03238	5.78444	6.63537		6.43748	5.62713		2511.78	3749	0.051353	0.593748	G	广东省		0	2	1
88	2022	6.03395	0		23.5203	0.337973	0.0460879	0.173183	2.94702	67.483	0.172114	0	11.5318	1.15133											6.02661	6.00775	6.10272	5.71101	6.52427		6.31954	5.62422			5230		0.661427		广东省			2	1
88	2023				23.8151	0.32971	0.0919259	0.119855	1.45498	35.4153	0.1838	0																							4814								1
89	2011	4.25533	0		22.9386	0.251293	0.104954	0.22842	2.97256	61.3556	0.228474	0	10.8358	-0.358693	28.8889	60.4	0.998812	2.65555							4.16527	4.40635	4.24363	4.09368	3.92573			4.56393		90.4151	72	-0.08889	0.832578	G	广东省	0	1	2	1
89	2012	4.8525	0		23.0653	0.293495	0.0825468	0.0599819	2.00651	61.3552	0.151313	0	10.8985	0.767616	30.4	63.1	1.03833	2.76379							4.7218	5.01317	4.9367	4.40342	5.03214			5.04562		90.4151	78	-0.294361	0.73449	G	广东省	0	1	2	1
89	2013	5.22456	0		23.1965	0.341296	0.0671453	0.0295684	0.792981	61.2997	0.114044	0	10.9825	0.590741	37.7778	66	1.11809	2.95151							5.03909	5.34444	5.50781	4.66786	6.14552	4.08227		4.92086		90.4151	79	-0.26466	0.650972	G	广东省	0	1	2	1
89	2014	5.31089	0		23.2647	0.376038	0.0351043	0.167635	0.867282	61.2995	0.19239	0	11.0583	0.408368	38.5	68.5	1.16518	2.97017			0				5.30146	5.17071	5.549	5.05427	6.18429	5.06972	4.03336	4.85234		90.4151	79	-0.118207	0.602594	G	广东省	0	1	2	1
89	2015	5.48873	0		23.2044	0.142207	0.0586364	-0.00697983	1.27623	56.9686	0.180511	0	11.1199	-1.16065	35.4	72.4	1.30716	3.49993							5.42283	5.28254	5.92637	5.33446	5.90069	5.26899	5.04658	5.23442	4.01114	90.4151	82	-0.159033	0.594898	G	广东省	1	1	2	1
89	2016	5.51744	0		23.2474	0.141008	0.0548231	0.0283679	1.67465	56.9686	0.235285	0	11.212	-1.29914	38.3636	74	1.28389	3.40442			0				5.4851	5.47016	5.69058	5.58646	6.2478	5.47302	4.96908	5.20061	5.38393	90.4151	84	-0.123352	0.55373	G	广东省	1	1	2	1
89	2017	5.6943	0		23.2972	0.144605	0.0615331	0.0936991	2.00968	56.9686	0.28986	0	11.3014	-1.12555	35.8333	76.2	1.3284	3.39195							5.6237	5.79656	5.72333	5.66494	6.51706	5.588	5.69391	5.34667	5.88126	90.4151	94	-0.183993	0.580262	G	广东省	1	1	2	1
89	2018	5.80789	0		23.3225	0.13351	0.0596055	0.0838433	2.22961	56.9686	0.296843	0	11.3669	-0.895699	26.5455	78.4	1.43106	3.48662							5.74761	5.80191	5.99361	5.72207	6.59717	5.37364	5.64245	5.36661	5.80784	90.4151	100	-0.172391	0.600243	G	广东省	1	1	2	1
89	2019	5.89056	1.79176	0	23.3639	0.138555	0.0510272	0.0576014	1.70246	56.9686	0.227018	0	11.4529	-0.674176	31.6923	80.5	1.50815	3.57914	12	0.0833333	0	0	0.738376	0	5.83183	5.90126	6.04657	5.77356	6.67065		5.83536	5.52299		90.4151	102	-0.143777	0.610816	G	广东省	1	1	2	1
89	2020	5.94158	1.38629	0.88	23.4391	0.210235	0.00320356	-0.212741	0.687674	56.9686	0.144438	0	11.3875	0.79426	28	82.6			7	0.142857		2.19722	0.983788		5.88037	6.00476	6.01631	5.79615	6.63043		6.2265	5.59025		90.4151	105	-0.240008	0.608134	G	广东省	1	1	2	1
89	2021	6.01012	0	0.999986	23.994	0.547947	-0.00168531	0.103079	1.10855	56.9686	0.157856	0	11.4956	1.45029	27				8	0.125			0.935367		5.95938	6.08479	6.03238	5.78444	6.63537		6.43748	5.62713		2511.78	3749	-0.216599	0.593748	G	广东省		0	2	1
89	2022	6.03395	1.09861		23.9472	0.574362	-0.0998548	-0.191934	0.628438	56.9686	0.0948004	0	11.5318	3.70792											6.02661	6.00775	6.10272	5.71101	6.52427		6.31954	5.62422			5230		0.661427	G	广东省			2	1
89	2023				23.9085	0.540009	0.036621	0.559132	1.08171	56.9686	0.131744	0																							4814								1
90	2011	4.25533	1.60944		22.7382	0.590704	0.0524657	0.000215761	1.21169	36.3494	0.645252	1	10.8358	4.14473	20.75	60.4	0.998812	2.65555							4.16527	4.40635	4.24363	4.09368	3.92573			4.56393		34.1205	47	-0.074344	0.832578	E	广东省	0	0	2	1
90	2012	4.8525	0		22.8725	0.624482	0.0795229	-0.13155	1.3346	36.3494	0.70231	0	10.8985	2.93776	34.2222	63.1	1.03833	2.76379							4.7218	5.01317	4.9367	4.40342	5.03214			5.04562		34.1205	58	-0.090287	0.73449	E	广东省	0	1	2	1
90	2013	5.22456	0.693147		23.0048	0.655718	0.114807	0.465281	1.3801	36.3494	0.734372	0	10.9825	1.31711	21.7143	66	1.11809	2.95151							5.03909	5.34444	5.50781	4.66786	6.14552	4.08227		4.92086		34.1205	61	-0.113539	0.650972	E	广东省	0	0	2	1
90	2014	5.31089	0.693147		23.1236	0.664769	0.119275	0.173864	1.34885	36.3494	0.765717	0	11.0583	1.44749	27.7143	68.5	1.16518	2.97017			0.693147				5.30146	5.17071	5.549	5.05427	6.18429	5.06972	4.03336	4.85234		34.1205	63	-0.078389	0.602594	E	广东省	0	1	2	1
90	2015	5.48873	1.38629		23.5299	0.625577	0.0793108	0.192321	1.55053	23.4748	0.820056	0	11.1199	2.76476	33.4286	72.4	1.30716	3.49993			1.38629				5.42283	5.28254	5.92637	5.33446	5.90069	5.26899	5.04658	5.23442	4.01114	34.1205	73	-0.095762	0.594898	E	广东省	1	1	2	1
90	2016	5.51744	0		23.6829	0.671569	0.0711901	-0.0172148	1.709	23.4748	0.809624	0	11.212	2.12486	29.4286	74	1.28389	3.40442			2.77259				5.4851	5.47016	5.69058	5.58646	6.2478	5.47302	4.96908	5.20061	5.38393	34.1205	84	-0.121396	0.55373	E	广东省	1	1	2	1
90	2017	5.6943	0		23.9734	0.74455	0.0925736	0.087063	1.74064	23.4748	0.848441	0	11.3014	4.01756	39.1111	76.2	1.3284	3.39195			3.43399				5.6237	5.79656	5.72333	5.66494	6.51706	5.588	5.69391	5.34667	5.88126	34.1205	93	-0.148612	0.580262	E	广东省	1	1	2	1
90	2018	5.80789	3.29584		24.1809	0.724716	0.101181	0.512607	1.69453	23.4748	0.879105	0	11.3669	2.84357	34.8	78.4	1.43106	3.48662	2	0.5	1.94591		1		5.74761	5.80191	5.99361	5.72207	6.59717	5.37364	5.64245	5.36661	5.80784	34.1205	91	-0.091924	0.600243	E	广东省	1	1	2	1
90	2019	5.89056	3.97029	0	24.4199	0.760364	0.134103	0.436438	1.54302	23.4748	0.876864	0	11.4529	2.59874	21	80.5	1.50815	3.57914	3	0.333333	2.3979	0	0.998794		5.83183	5.90126	6.04657	5.77356	6.67065		5.83536	5.52299		34.1205	88	-0.119903	0.610816	E	广东省	1	1	2	1
90	2020	5.94158	4.06044		24.6151	0.774743	0.143859	0.167703	1.50089	23.4748	0.884923	0	11.3875	3.04424	25.6	82.6			17	0.0588235	1.60944		0.84222		5.88037	6.00476	6.01631	5.79615	6.63043		6.2265	5.59025		34.1205	96	-0.128686	0.608134	E	广东省	1	1	2	1
90	2021	6.01012	4.18965	0.999971	24.8147	0.785596	0.163566	0.358816	1.37491	23.4748	0.852883	0	11.4956	2.99187	26.8889				81	0.0123457			0.615475		5.95938	6.08479	6.03238	5.78444	6.63537		6.43748	5.62713		2511.78	3749	-0.086128	0.593748	E	广东省		0	2	1
90	2022	6.03395	4.29046	0.999846	24.9603	0.79643	0.146438	0.137291	1.40826	23.4748	0.876889	0	11.5318	4.69849					25	0.04			0.944232		6.02661	6.00775	6.10272	5.71101	6.52427		6.31954	5.62422			5230		0.661427		广东省			2	1
90	2023				24.9643	0.782589	0.103134	0.0202277	1.2802	23.4748	0.838658																								4814								1
96	2011	4.25533	0		21.4113	0.0887114	0.0532239	0.0588741	5.23319	57.6082	0.387799	0	10.8358	-0.053878	29.8182	60.4	0.998812	2.65555							4.16527	4.40635	4.24363	4.09368	3.92573			4.56393		86.7039	110	0.069694	0.832578	F	广东省	0	0	2	0
96	2012	4.8525	0		21.4114	0.0931204	0.0116185	-0.339643	5.21712	57.6082	0.412144	0	10.8985	-0.183691	43.8	63.1	1.03833	2.76379							4.7218	5.01317	4.9367	4.40342	5.03214			5.04562		86.7039	136	0.026299	0.73449	F	广东省	0	0	2	0
96	2013	5.22456	0		21.4403	0.0857419	0.0371597	-0.100381	5.96683	57.6082	0.432766	0	10.9825	-1.42077	25.6667	66	1.11809	2.95151							5.03909	5.34444	5.50781	4.66786	6.14552	4.08227		4.92086		86.7039	136	0.027782	0.650972	F	广东省	0	0	2	0
96	2014	5.31089	0		21.4328	0.0703586	0.0231767	0.160775	8.45855	57.6082	0.484542	0	11.0583	-1.5977	31.1667	68.5	1.16518	2.97017							5.30146	5.17071	5.549	5.05427	6.18429	5.06972	4.03336	4.85234		86.7039	134	0.010128	0.602594	F	广东省	0	0	2	0
96	2015	5.48873	0		21.5194	0.0892185	0.0764151	-0.00996611	7.56098	55.4113	0.584243	0	11.1199	-2.38978	41.1429	72.4	1.30716	3.49993							5.42283	5.28254	5.92637	5.33446	5.90069	5.26899	5.04658	5.23442	4.01114	86.7039	138	-0.011261	0.594898	F	广东省	1	0	2	0
96	2016	5.51744	0		21.6111	0.051592	0.137303	-0.0929423	13.4903	55.5436	0.551896	0	11.212	-1.99	42.7692	74	1.28389	3.40442							5.4851	5.47016	5.69058	5.58646	6.2478	5.47302	4.96908	5.20061	5.38393	86.7039	140	-0.044938	0.55373	F	广东省	1	0	2	0
96	2017	5.6943	0		21.6606	0.0592995	0.0658618	0.373527	11.5089	55.5436	0.577416	0	11.3014	-2.14314	36.3636	76.2	1.3284	3.39195							5.6237	5.79656	5.72333	5.66494	6.51706	5.588	5.69391	5.34667	5.88126	86.7039	148	-0.029206	0.580262	F	广东省	1	0	2	0
96	2018	5.80789	0		21.6967	0.0557857	0.0455864	0.330623	12.1159	55.5436	0.573957	0	11.3669	-2.86451	42.1333	78.4	1.43106	3.48662							5.74761	5.80191	5.99361	5.72207	6.59717	5.37364	5.64245	5.36661	5.80784	86.7039	151	-0.001339	0.600243	F	广东省	1	0	2	0
96	2019	5.89056	0		21.804	0.0714295	0.0492732	-0.0188062	10.8212	55.5436	0.551674	0	11.4529	-2.57713	30.5714	80.5	1.50815	3.57914							5.83183	5.90126	6.04657	5.77356	6.67065		5.83536	5.52299		86.7039	153	-0.009147	0.610816	F	广东省	1	0	2	0
96	2020	5.94158	1.38629		21.847	0.0702305	0.0475523	-0.242911	11.273	55.5436	0.566499	0	11.3875	-1.75928	44.6	82.6									5.88037	6.00476	6.01631	5.79615	6.63043		6.2265	5.59025		86.7039	160	0.001624	0.608134	F	广东省	1	0	2	0
96	2021	6.01012	1.09861		21.8495	0.0550242	0.0244147	0.318102	16.6029	55.5436	0.583801	0	11.4956	-5.34835	40.8889										5.95938	6.08479	6.03238	5.78444	6.63537		6.43748	5.62713		2511.78	3749	-0.009567	0.593748	F	广东省		0	2	0
96	2022	6.03395	0		21.7355	0.0547612	0.0212861	0.29668	16.3419	55.5436	0.557646	0	11.5318	-1.79792											6.02661	6.00775	6.10272	5.71101	6.52427		6.31954	5.62422			5230		0.661427		广东省			2	0
96	2023				21.7967	0.064661	0.0341907	0.215462	11.4475	55.5436	0.437035	0																							4814								0
99	2011	4.25533	0		21.7206	0.3603	0.0844678	0.122311	2.66309	46.6457	0.302432	0	10.8358	2.51224	28	60.4	0.998812	2.65555							4.16527	4.40635	4.24363	4.09368	3.92573			4.56393		90.4151	72	-0.109425	0.832578	G	广东省	0	0	2	1
99	2012	4.8525	0		21.9849	0.435512	0.0778414	0.106163	3.54005	46.6457	0.423126	0	10.8985	1.51713	40.9	63.1	1.03833	2.76379							4.7218	5.01317	4.9367	4.40342	5.03214			5.04562		90.4151	78	-0.134949	0.73449	G	广东省	0	1	2	1
99	2013	5.22456	0		22.0687	0.360138	0.0874351	0.087771	1.81922	42.1828	0.261186	0	10.9825	1.04256	42.9524	66	1.11809	2.95151							5.03909	5.34444	5.50781	4.66786	6.14552	4.08227		4.92086		90.4151	79	-0.122071	0.650972	G	广东省	0	1	2	1
99	2014	5.31089	0		22.2172	0.388661	0.0794343	0.127961	2.22015	39.5288	0.274784	0	11.0583	1.2128	45.0909	68.5	1.16518	2.97017							5.30146	5.17071	5.549	5.05427	6.18429	5.06972	4.03336	4.85234		90.4151	79	-0.140018	0.602594	G	广东省	0	1	2	1
99	2015	5.48873	0		22.325	0.432835	0.062656	-0.0371195	1.87195	38.6291	0.287444	0	11.1199	0.793969	43.5	72.4	1.30716	3.49993							5.42283	5.28254	5.92637	5.33446	5.90069	5.26899	5.04658	5.23442	4.01114	90.4151	82	-0.116073	0.594898	G	广东省	1	0	2	1
99	2016	5.51744	0		22.3111	0.412218	0.0315269	-0.0911085	1.61162	38.6291	0.290354		11.212	1.69232	50.1739	74	1.28389	3.40442							5.4851	5.47016	5.69058	5.58646	6.2478	5.47302	4.96908	5.20061	5.38393	90.4151	84	0.010495	0.55373	G	广东省	1	0	2	1
99	2017	5.6943	0		22.4499	0.455037	0.0321836	0.0834833	2.05301	38.6291	0.320547	0	11.3014	2.55986	37.4118	76.2	1.3284	3.39195			0				5.6237	5.79656	5.72333	5.66494	6.51706	5.588	5.69391	5.34667	5.88126	90.4151	94	-0.026894	0.580262	G	广东省	1	0	2	1
99	2018	5.80789	0		22.4573	0.434482	0.0507967	0.122952	2.30874	38.6291	0.356186	0	11.3669	1.94242	37.625	78.4	1.43106	3.48662			0				5.74761	5.80191	5.99361	5.72207	6.59717	5.37364	5.64245	5.36661	5.80784	90.4151	100	-0.08136	0.600243	G	广东省	1	0	2	1
99	2019	5.89056	0.693147	0	22.4917	0.42148	0.0640378	0.0991474	1.62878	38.6291	0.40206	0	11.4529	0.404641	48.2857	80.5	1.50815	3.57914	4	0.25	0	0	1	0	5.83183	5.90126	6.04657	5.77356	6.67065		5.83536	5.52299		90.4151	102	-0.110918	0.610816	G	广东省	1	0	2	1
99	2020	5.94158	0	0	22.4303	0.347693	0.0611323	-0.00567442	3.31634	38.6291	0.400065	0	11.3875	0.548945	53	82.6						0			5.88037	6.00476	6.01631	5.79615	6.63043		6.2265	5.59025		90.4151	105	-0.376487	0.608134	G	广东省	1	0	2	1
99	2021	6.01012	0		22.6129	0.251649	0.0582054	0.0785223	4.7791	30.179	0.517978	0	11.4956	-1.75963	36.125										5.95938	6.08479	6.03238	5.78444	6.63537		6.43748	5.62713		90.4151	57	-0.376487	0.593748	G	广东省		0	2	1
99	2022	6.03395	0	0.999993	22.5895	0.207693	0.0337479	0.0698439	4.42226	30.179	0.453208	0	11.5318	-0.533986											6.02661	6.00775	6.10272	5.71101	6.52427		6.31954	5.62422			5230		0.661427	G	广东省			2	1
99	2023				22.5637	0.169836	0.0459108	0.0954317	4.81155	30.179	0.440599	0																							4814								1
100	2011	4.25533	5.72359	0.999193	25.0275	0.739467	0.0894194	0.17205	1.26551	9.7989	0.651542	1	10.8358	2.89907	24.5	60.4	0.998812	2.65555	133	0.0075188	6.32794	3.55535	0.968747	13986	4.16527	4.40635	4.24363	4.09368	3.92573			4.56393		1133.31	762	0.046177	0.832578	C3	广东省	0	1	2	1
100	2012	4.8525	5.72359	0.999791	25.1021	0.74628	0.0644149	0.143154	1.13113	9.7989	0.641788	1	10.8985	3.38225	25.5	63.1	1.03833	2.76379	217	0.00460829	6.32794	3.43399	0.922926	34568	4.7218	5.01317	4.9367	4.40342	5.03214			5.04562		1133.31	833	0.022817	0.73449	C3	广东省	0	1	2	1
100	2013	5.22456	5.72359	0.994516	25.081	0.744391	0.143549	0.228598	1.29013	9.7354	0.613835	1	10.9825	2.3757	26.4444	66	1.11809	2.95151	249	0.00401606	6.32794	3.63759	0.973091	34568	5.03909	5.34444	5.50781	4.66786	6.14552	4.08227		4.92086		1133.31	851	0.03093	0.650972	C3	广东省	0	1	2	1
100	2014	5.31089	5.72359	0.999922	25.2545	0.710795	0.180814	0.184062	1.15641	8.7869	0.597353	1	11.0583	1.25832	33.0769	68.5	1.16518	2.97017	278	0.00359712	6.32794	3.68888	0.93688	34568	5.30146	5.17071	5.549	5.05427	6.18429	5.06972	4.03336	4.85234		1133.31	903	0.034388	0.602594	C3	广东省	0	1	2	1
100	2015	5.48873	5.72359	0.993909	25.4396	0.663285	0.100171	0.0351384	0.995864	8.4804	0.480958	1	11.1199	0.913095	44	72.4	1.30716	3.49993	313	0.00319489	6.32794	3.49651	0.904057	34568	5.42283	5.28254	5.92637	5.33446	5.90069	5.26899	5.04658	5.23442	4.01114	1133.31	977	0.051082	0.594898	C3	广东省	1	1	2	1
100	2016	5.51744	5.72359	0.999685	25.7146	0.689086	0.0512746	0.0181203	1.12823	8.4804	0.515997	1	11.212	1.12144	50.7143	74	1.28389	3.40442	404	0.00247525	6.32794	3.89182	0.929825	34568	5.4851	5.47016	5.69058	5.58646	6.2478	5.47302	4.96908	5.20061	5.38393	1133.31	1080	0.064364	0.55373	C3	广东省	1	1	2	1
100	2017	5.6943	5.72359	0.999904	25.8003	0.662227	0.0709723	0.0479272	1.10863	8.4804	0.499681	1	11.3014	1.56976	51.5294	76.2	1.3284	3.39195	373	0.00268097	6.32794	3.66356	0.66749	34568	5.6237	5.79656	5.72333	5.66494	6.51706	5.588	5.69391	5.34667	5.88126	1133.31	1234	0.042238	0.580262	C3	广东省	1	1	2	1
100	2018	5.80789	5.72359	0.999373	25.9847	0.684215	0.0706901	0.01598	1.01868	8.4804	0.416612	1	11.3669	1.62797	53	78.4	1.43106	3.48662	331	0.00302115	6.32794	3.21888	0.778763	31758	5.74761	5.80191	5.99361	5.72207	6.59717	5.37364	5.64245	5.36661	5.80784	1133.31	1268	0.045072	0.600243	C3	广东省	1	1	2	1
100	2019	5.89056	5.72359	0.93	25.8283	0.612466	0.0586388	-0.338981	1.11839	9.031	0.292126	1	11.4529	1.9528	53	80.5	1.50815	3.57914	284	0.00352113	6.32794	1.60944	0.812235	3584	5.83183	5.90126	6.04657	5.77356	6.67065		5.83536	5.52299		1133.31	1360	0.065651	0.610816	C3	广东省	1	1	2	1
100	2020	5.94158	5.72359	0.999802	26.1516	0.650817	0.0658074	0.0232761	0.924974	8.4804	0.254697	1	11.3875	1.42715	53	82.6			287	0.00348432	6.32794	3.58352	0.755185	351	5.88037	6.00476	6.01631	5.79615	6.63043		6.2265	5.59025		1133.31	1564	0.033373	0.608134	C3	广东省	1	1	2	1
100	2021	6.01012	5.72359	0.999992	26.1516	0.612464	0.142669	1.13285	1.07928	8.4804	0.282391	1	11.4956	1.08543	34				92	0.0108696			0.77632	10	5.95938	6.08479	6.03238	5.78444	6.63537		6.43748	5.62713		2511.78	3749	-0.020244	0.593748	C3	广东省		0	2	1
100	2022	6.03395	5.72359	0.999988	26.1516	0.632943	0.0142031	0.0184174	1.09084	8.4804	0.265261	1	11.5318	2.51033					3	0.333333			1		6.02661	6.00775	6.10272	5.71101	6.52427		6.31954	5.62422			5230		0.661427	C3	广东省			2	1
100	2023				26.1516	0.620576	0.0344679	0.046916	1.03097	8.4804	0.267195	1																							4814								1
150	2011	4.25533	0										10.8358	3.66226	23.7143	60.4	0.998812	2.65555							4.16527	4.40635	4.24363	4.09368	3.92573			4.56393		128.487	112		0.832578	K	广东省	0	1	2	1
150	2012	4.8525	0										10.8985	5.08744	29	63.1	1.03833	2.76379							4.7218	5.01317	4.9367	4.40342	5.03214			5.04562		128.487	123		0.73449	K	广东省	0	1	2	1
150	2013	5.22456	0										10.9825	6.72017	34.4	66	1.11809	2.95151							5.03909	5.34444	5.50781	4.66786	6.14552	4.08227		4.92086		128.487	117		0.650972	K	广东省	0	1	2	1
150	2014	5.31089	0										11.0583	4.95873	39.4	68.5	1.16518	2.97017							5.30146	5.17071	5.549	5.05427	6.18429	5.06972	4.03336	4.85234		128.487	116		0.602594	K	广东省	0	1	2	1
150	2015	5.48873	0										11.1199	1.20817	26.75	72.4	1.30716	3.49993							5.42283	5.28254	5.92637	5.33446	5.90069	5.26899	5.04658	5.23442	4.01114	128.487	118		0.594898	K	广东省	1	1	2	1
150	2016	5.51744	0										11.212	2.3719	31.5	74	1.28389	3.40442							5.4851	5.47016	5.69058	5.58646	6.2478	5.47302	4.96908	5.20061	5.38393	5.49338	23		0.55373	Q	广东省	1	1	2	1
150	2017	5.6943	0										11.3014	4.2189	28.2857	76.2	1.3284	3.39195							5.6237	5.79656	5.72333	5.66494	6.51706	5.588	5.69391	5.34667	5.88126	5.49338	23		0.580262	Q	广东省	1	1	2	1
150	2018	5.80789	0										11.3669	4.17504	32.8889	78.4	1.43106	3.48662							5.74761	5.80191	5.99361	5.72207	6.59717	5.37364	5.64245	5.36661	5.80784	5.49338	23		0.600243	Q	广东省	1	1	2	1
150	2019	5.89056	0										11.4529	4.97471	21.1429	80.5	1.50815	3.57914							5.83183	5.90126	6.04657	5.77356	6.67065		5.83536	5.52299		5.49338	23		0.610816	Q	广东省	1	1	2	1
150	2020	5.94158	0										11.3875	4.88481	29.4286	82.6									5.88037	6.00476	6.01631	5.79615	6.63043		6.2265	5.59025		5.49338	23		0.608134	Q	广东省	1	1	2	1
150	2021	6.01012	0										11.4956	5.36362	25										5.95938	6.08479	6.03238	5.78444	6.63537		6.43748	5.62713			3749		0.593748	Q	广东省			2	1
150	2022	6.03395	0										11.5318												6.02661	6.00775	6.10272	5.71101	6.52427		6.31954	5.62422			5230		0.661427		广东省			2	1
151	2011	4.38714	0		20.8932	0.272902	-0.0124561	0.109551	2.56592	48.0918	0.690094	0	11.3103	1.47387	37.1667	70.3	1.95615	6.25619							4.59036	4.29361	3.51423	4.3745	4.08564			4.34055		75.4952	110	0.030041	0.987807	F	北京市	1	0	2	0
151	2012	5.02158	0		21.2336	0.45525	0.0498539	0.612361	1.76019	50.0886	0.796382	0	11.3791	-2.99507	37.2727	72.2	1.9306	6.28623							5.05344	5.0778	4.78307	4.70066	5.37842			4.94926		75.4952	136	-0.032577	0.998656	F	北京市	1	0	2	0
151	2013	5.37814	0		21.6355	0.606677	0.098099	-0.0711641	1.49054	50.0886	0.901551	0	11.4579	-5.34835	36	75.2	1.9303	6.16049							5.27228	5.51544	5.44055	4.91654	6.42589	4.54553		4.87649		75.4952	136	-0.066288	0.939088	F	北京市	1	0	2	0
151	2014	5.46536	0		21.7947	0.656582	0.113717	0.632005	1.38702	47.7235	0.908544	0	11.5129	-5.22612	48.6154	75.3	1.98986	6.23469							5.50093	5.39766	5.46476	5.27939	6.49821	5.3463	4.55314	4.79381		75.4952	134	-0.042846	0.95639	F	北京市	1	0	2	0
151	2015	5.62539	0		21.6052	0.579701	0.133124	-0.52228	1.56181	45.3585	0.902308	0	11.5759	0.554803	37.6667	76.5	2.1227	7.43604							5.59616	5.46031	5.94143	5.49401	6.1515	5.47676	5.4409	5.15796	4.52526	75.4952	138	-0.076622	0.98114	F	北京市	1	0	2	0
151	2016	5.66077	0	0.8	21.4502	0.517535	0.100214	0.457696	1.67434	45.3585	0.862424	0	11.6801	0.787759	32.6	77.8	2.20572	7.37893				1.60944			5.65826	5.57874	5.80181	5.65905	6.33943	5.57075	5.35159	5.15209	5.5279	75.4952	140	-0.0112	1	F	北京市	1	0	2	0
151	2017	5.80195	0	0.666667	21.4919	0.54077	0.0889448	0.260975	1.51895	45.3585	0.818006	0	11.7675	-1.52017	22	79	2.26245	7.18669				1.09861			5.75928	5.8812	5.79002	5.71412	6.57618	5.61533	5.9634	5.34908	5.82997	75.4952	148	-0.034129	0.930462	F	北京市	1	0	2	0
151	2018	5.91225	0	0.75	21.4923	0.536344	0.0838044	-0.429808	1.5203	45.3585	0.811846	0	11.8509	3.08968	29.0909	80.3	2.32466	7.50581			0	1.38629			5.87174	5.90749	6.04308	5.76059	6.61727	5.43478	6.00605	5.3765	5.84588	75.4952	151	-0.001244	0.919756	F	北京市	1	0	2	0
151	2019	5.99147	0	0	21.5956	0.60374	0.00898266	-0.0685645	1.35632	45.3585	0.815964	0	12.009	4.31761	36.1538	81.5	2.0801	6.72651	4	0.25		0	0.959827		5.95495	5.99911	6.09092	5.80064	6.68853		6.15389	5.53408		75.4952	153	-0.117312	0.911632	F	北京市	1	0	2	0
151	2020	6.03757	0	0	21.3138	0.64677	-0.366674	-0.340279	1.17162	45.3585	0.734177	0	12.013	3.28515	34.5	82.7			4	0.25		0	0.95496		5.98646	6.10218	6.07998	5.83682	6.66942		6.4723	5.58097		75.4952	160	0.252451	0.894898	F	北京市	1	0	2	0
151	2021	6.10131	1.94591	0.999993	22.0243	0.608654	0.062544	1.76573	1.26424	39.7937	0.743459		12.1226	2.06766	26.1538										6.07288	6.16394	6.07615	5.8583	6.68932		6.63158	5.63469		2511.78	3749	-0.021937	0.895184	F	北京市		0	2	0
151	2022	6.11772	1.09861	0.999993	22.2383	0.732907	-0.353733	0.954988	1.14599	39.7937	0.8217		12.1226	3.14011											6.12452	6.10166	6.12419	5.69299	6.58492		6.57564	5.61633			5230		0.939967		北京市			2	1
151	2023				21.9177	0.742239	-0.480654	-0.273492	1.11845	39.7937	0.800974																								4814								0
153	2011	3.52842	3.3673		20.9996	0.419497	0.0130662	0.411761	1.02317	14.7509	0.42663	0	10.1526	3.63833	19.1111	26.6	0.898549	2.16004			3.66356				3.054	4.03566	3.57403	3.89264	3.70451			4.13581		121.59	413	0.095721	0.263405	C2	安徽省	0	0	1	0
153	2012	4.58118	3.29584	0.72	21.0952	0.465688	0.023492	0.0931605	1.01607	14.7509	0.428468	0	10.2679	3.07509	24	31.3	0.945923	2.27324	2	0.5	3.58352	1.38629	0.95594	0	4.20559	4.93491	4.8147	4.21715	5.37393			4.73198		121.59	427	0.106489	0.393729	C2	安徽省	0	0	1	0
153	2013	5.02276	3.09104	0	21.4069	0.467801	0.0297253	-0.0771318	1.40667	8.4804	0.465146	0	10.3735	2.63473	21.6	35.9	0.991807	2.37768			3.73767	0			4.67758	5.25677	5.4181	4.55734	6.2016	3.62487		4.61472		121.59	429	0.092389	0.3338	C2	安徽省	0	0	1	0
153	2014	5.20175	3.29584	0	21.5286	0.487414	0.037358	0.110496	1.00993	11.4827	0.423666	0	10.4465	2.81315	19.8	36.9	1.03923	2.45287			4.02535	0			5.05981	5.16387	5.61028	5.02059	6.3045	5.01913	4.09368	4.59502		121.59	449	0.096269	0.383602	C2	安徽省	0	0	1	0
153	2015	5.35791	2.94444		21.5585	0.486291	0.0269974	-0.0851416	0.965557	11.4827	0.409574	0	10.4912		28	39.4	1.15329	2.7085			4.06044				5.15127	5.25112	5.94602	5.2828	5.98318	5.23713	5.16638	5.00776	3.88239	121.59	476	0.103456	0.271449	C2	安徽省	0	0	1	0
153	2016	5.43712	2.63906		21.6357	0.537108	0.0391193	0.308429	0.943412	11.4827	0.473931	0	10.5856	2.53662	30.6154	44.3	1.22474	2.88106	5	0.2	3.55535		0.989673	0	5.27758	5.44222	5.82759	5.51654	6.26295	5.45711	4.99782	5.08636	5.36772	121.59	526	0.108649	0.330237	C2	安徽省	1	0	1	0
153	2017	5.60799	2.70805	0	21.7413	0.559038	0.0550711	0.267702	1.00424	11.3039	0.540501	0	10.6782	2.75695	21.5556	49.5	1.27083	2.9218			3.46574	0			5.46257	5.73834	5.78529	5.60329	6.49635	5.5622	5.64402	5.24143	5.77632	121.59	612	0.107954	0.325494	C2	安徽省	1	0	1	0
153	2018	5.71976	0		21.8245	0.570549	0.0483293	0.168841	0.968408	11.3039	0.527978	0	10.7729	1.53696	28.8889	54.4	1.28281	2.924			3.63759				5.61461	5.73857	5.97834	5.6573	6.58777	5.39755	5.5401	5.25647	5.70372	121.59	623	0.106236	0.355174	C2	安徽省	1	0	1	0
153	2019	5.80299	1.94591		21.9929	0.627174	0.0615596	0.0745568	0.85477	11.4827	0.488594	0	10.9767	2.97539	42.6667	59	1.18331	2.60446			3.04452				5.71091	5.83637	6.00908	5.71749	6.65093		5.74998	5.41661		121.59	656	0.096909	0.373282	C2	安徽省	1	0	1	0
153	2020	5.86126	3.04452	0	22.0142	0.601789	0.0735806	0.025669	0.841714	11.4827	0.47805	0	11.0576	2.32705	38.4444	63.2			18	0.0555556	1.94591	0	0.712586	0	5.78304	5.90576	6.01465	5.73446	6.6035		6.03643	5.50216		121.59	749	0.123101	0.388464	C2	安徽省	1	0	1	1
153	2021	5.95486	2.07944		22.0626	0.591833	0.0728416	0.054344	0.882502	11.4827	0.444084	0	11.1608	2.46749	37.7778										5.90107	5.99365	6.05119	5.70451	6.56884		6.30412	5.58823		2511.78	3749	0.147423	0.42403	C2	安徽省		0	1	1
153	2022	5.97716	1.94591	0.999979	22.2205	0.607369	0.091135	0.143461	0.886024	10.7922	0.464823	0	11.2064	2.68999					10	0.1			0.643143		5.9663	5.91243	6.1166	5.63967	6.45515		6.15444	5.59966			5230		0.48548		安徽省			1	1
153	2023				22.2029	0.563041	0.0856366	0.067786	0.945013	10.795	0.433335	0																							4814								1
155	2011	3.71747	1.38629	0.625	21.8579	0.523088	-0.139791	-0.00935073	0.468131	63.4894	0.19381	0	10.171	3.69772	16	27.7	1.00885	2.57735	13	0.0769231	1.09861	1.09861	0.71517	3	3.40186	4.08698	3.79549	3.81749	4.29878			3.98416		121.267	413	0.162126	0.374238	C2	四川省	0	0	0	1
155	2012	4.61641	0	0.625	21.8722	0.536233	0.001055	0.066835	0.552829	63.4894	0.264866	0	10.2958		17.6667	31.8	1.02935	2.66638			1.09861	1.09861			4.32228	4.84812	4.9295	4.36513	5.19095			4.69757		121.267	427		0.432923	C2	四川省	0	0	0	1
155	2013	5.03721	0		21.7994	0.74215	-0.64163	-0.14572	0.638428	58.5957	0.347066	0	10.3926	4.11286	23.3333	35.1	1.07655	2.79594							4.74519	5.18015	5.47989	4.62869	6.09983	3.57291		4.56861		121.267	429	0.236603	0.354447	C2	四川省	0	0	0	1
155	2014	5.16376	0	0	21.0233	0.987941	0.481337	-0.534962	0.249377	42.5319	0.340659	0	10.4668	6.1529	22.4444	37.3	1.13848	2.91807				0			5.0973	5.08029	5.4697	5.00609	6.21349	4.94193	3.83579	4.57389		121.267	449	0.488649	0.312801	C2	四川省	0	0	0	0
155	2015	5.3775	0		20.3945	0.987941	0.481337	-0.620459	0.249377	30.5319	0.444392		10.5126		16.3333	40	1.21224	3.08941			1.38629				5.20992	5.1792	5.98522	5.25018	5.93709	5.12498	5.02671	4.9518	3.88342	121.267	476		0.317235	C2	四川省	1	0	0	0
155	2016	5.42237	0		21.8026	0.0511596	0.481337	3.02996	17.5318	26.2047	0.962345	0	10.5967		17.6667	43.6	1.24081	3.12685							5.28826	5.3824	5.81823	5.4714	6.2002	5.365	4.90802	5.03926	5.34463	121.267	526		0.29112	C2	四川省	1	0	0	0
155	2017	5.59396	0		22.638	0.458189	0.116855	2.59144	2.41142	26.2047	0.509582	0	10.7066	1.67318	15.1429	47.5	1.25013	3.09888							5.45047	5.7122	5.78734	5.50225	6.43012	5.47109	5.70011	5.2037	5.77411	121.267	612	0.064933	0.286099	C2	四川省	1	1	0	1
155	2018	5.68801	0		22.7014	0.475944	0.1101	-0.343684	2.8416	26.2047	0.496065	0	10.7972	0.69643	19.5556	51.6	1.27617	3.05715			0				5.5878	5.69317	5.95458	5.54616	6.48713	5.23834	5.62011	5.17717	5.73505	121.267	623	0.035958	0.272057	C2	四川省	1	0	0	1
155	2019	5.7624	0.693147		22.7037	0.417335	0.0822516	-0.519877	3.07154	26.2047	0.390187	0	10.9291	0.291149	20	55.7	1.25818	2.92418	2	0.5	0.693147		1	0	5.67749	5.76999	5.98953	5.61369	6.55866		5.77041	5.3049		41.8162	106	-0.113557	0.270022	D	四川省	1	0	0	1
155	2020	5.81658	1.38629		22.9462	0.507244	0.0669538	-0.0266188	2.63223	26.2047	0.378772	0	10.9704	1.61195	18.6667	59.9			7	0.142857			0.870586	0	5.74224	5.84604	5.98405	5.62728	6.49368		6.0665	5.39545		41.8162	114	-0.052761	0.273717	D	四川省	1	1	0	1
155	2021	5.89882	1.38629		23.5745	0.580014	0.113704	1.20786	1.69441	35.3207	0.335161	0	11.0717	2.38804	20.25										5.84054	5.93118	6.0186	5.57878	6.46935		6.30795	5.48658		2511.78	3749	-0.189303	0.261218	D	四川省		0	0	1
155	2022	5.92054	1.09861	0.999979	23.6859	0.546268	0.16005	-0.137609	1.52323	36.1762	0.324326	0	11.124	1.19886					8	0.125			0.9847		5.89778	5.86828	6.07488	5.51814	6.39977		6.17144	5.50546			5230		0.319679	D	四川省			0	1
155	2023				23.8038	0.538182	0.137146	-0.128492	1.5847	36.1762	0.329854	0																							4814								1
156	2011	3.42556	0		19.4731	0.987941	-0.423235	0.188016	0.466152	14.9736	0.790478	0	9.88303		17.7778	27.4	1.06003	2.65488							2.70605	3.80799	4.33873	3.59237	3.26423			3.10995		163.89	762		0.0409567	C3	甘肃省	0	1	1	0
156	2012	4.64381	1.94591		21.9422	0.74873	0.481337	0.453838	0.457171	54.299	0.213996	1	10.3852	2.42802	42.4	43.7	0.956271	2.09633			1.60944				4.38838	4.80172	5.00381	4.46694	5.13397			4.64487		46.0805	23	0.087832	0.46439	R	海南省	0	1	2	1
156	2013	5.07054	0		22.3495	0.643314	0.191792	0.19394	0.581073	52.3086	0.264392	1	10.4819	-0.006921	32.2857	46.4	0.994925	2.19986			2.07944				4.81015	5.16118	5.53098	4.70737	6.14949	3.48768		4.3921		46.0805	23	0.07813	0.403214	R	海南省	0	1	2	1
156	2014	5.1964	2.19722		22.4385	0.602917	0.190949	0.338905	0.661145	52.3086	0.268262	1	10.5694	-0.173254	40.2857	47.6	1.05802	2.23855			1.79176				5.14744	5.04213	5.54529	5.06076	6.27242	4.91713	3.76097	4.27569		46.0805	27	0.090575	0.373457	R	海南省	0	1	2	1
156	2015	5.44385	1.79176		23.2629	0.269583	0.0929038	0.185335	3.45281	41.8468	0.599818	0	10.6169	-5.34835	49.7	51.6	1.26183	2.72343			1.60944				5.26404	5.22526	6.08584	5.27602	6.08404	5.102	5.0973	4.85857	4.04375	46.0805	36	0.046654	0.479124	R	海南省	1	1	2	1
156	2016	5.44914	1.38629		23.3647	0.279278	0.0620088	0.0778752	3.25198	41.8468	0.577837	0	10.6998	-2.56657	35	51.6	1.33451	2.96887			2.89037				5.35229	5.39973	5.78023	5.45101	6.33242	5.31569	4.94224	4.9032	5.33896	46.0805	44	0.015432	0.362577	R	海南省	1	1	2	1
156	2017	5.62272	2.07944		23.3919	0.280398	0.062584	0.0415827	3.22372	41.8468	0.581751		10.7879	-1.11236	26.1818	52.7	1.97428	4.6672			3.29584				5.53887	5.69889	5.73765	5.51211	6.48746	5.46915	5.67835	5.1443	5.63192	46.0805	56	0.029352	0.367417	R	海南省	1	1	2	1
156	2018	5.73889	3.43399		23.4139	0.277813	0.0612849	0.0706341	3.25449	41.8468	0.588929	0	10.8581	-1.59662	53	53.8	1.3042	2.69647			3.21888				5.68834	5.70789	5.93633	5.58291	6.52697	5.21366	5.59342	5.21664	5.70625	46.0805	56	-0.039666	0.406547	R	海南省	1	1	2	1
156	2019	5.79834	4.45435		23.4784	0.300245	0.0596378	0.0799391	2.92151	41.8468	0.610339	0	10.9421	-3.53693	53	54.8	1.2948	2.57169			2.89037				5.76961	5.75402	5.95735	5.64295	6.55273		5.68364	5.30649		46.0805	57	-0.06097	0.361233	R	海南省	1	1	2	1
156	2020	5.84369	1.94591		23.8777	0.40751	0.0764707	1.04213	1.57807	36.2966	0.447427	0	10.9175	0.048937	49.875	55.7					1.09861				5.81968	5.82377	5.95184	5.66056	6.4918		6.00424	5.37177		46.0805	57	-0.240947	0.342723	R	海南省	1	1	2	1
156	2021	5.93053	4.27667		23.9659	0.433444	0.0652821	0.119564	1.50576	36.2966	0.457157	0	11.062	-0.68484	33.5										5.91209	5.93521	5.98111	5.63853	6.46609		6.28461	5.474		2511.78	3749	-0.059812	0.352217	R	海南省		0	2	1
156	2022	5.94877	2.94444		24.0232	0.448888	0.0548285	0.106368	1.18284	36.4335	0.383129	0	11.1065	1.21861											5.97533	5.84637	6.03318	5.54605	6.37155		6.09847	5.4743			5230		0.401177		海南省			2	1
156	2023				24.1002	0.480612	0.0466809	0.0341797	1.12918	36.4335	0.411931	0																							4814								1
157	2011	3.42556	5.72359	0.999562	24.9941	0.502181	0.259022	0.438917	1.83914	18.5286	0.684749	1	9.88303	1.56746	27.7143	27.4	1.06003	2.65488	395	0.00253165	5.52146	4.04305	0.82896	34568	2.70605	3.80799	4.33873	3.59237	3.26423			3.10995		163.89	762	-0.096681	0.0409567	C3	甘肃省	0	1	1	1
157	2012	4.34756	5.72359	0.999977	25.2116	0.53707	0.196006	0.0377481	1.92802	18.528	0.753357	1	9.9978	1.57407	25.7143	31	1.16846	2.85141	404	0.00247525	6.286	4.15888	0.879979	34568	4.02034	4.24821	5.0863	3.59237	4.76269			3.96215		163.89	833	-0.10946	0.165957	C3	甘肃省	0	1	1	1
157	2013	4.86283	5.72359	0.999959	25.2179	0.530345	0.0949509	-0.198235	2.10549	18.5284	0.776549	1	10.108	1.23717	25.1429	34.7	1.27859	3.08902	404	0.00247525	6.32794	4.15888	0.863407	34568	4.58262	4.74667	5.55914	4.24147	5.87802	2.1883		3.59539		163.89	851	-0.071612	0.124159	C3	甘肃省	1	1	1	1
157	2014	5.07991	5.72359	0.999962	25.264	0.56006	0.0150751	-0.329268	2.93249	18.5267	0.790141	1	10.1824	2.66125	29.1429	36.8	1.49634	3.43861	404	0.00247525	6.32794	4.15888	0.823529	34568	5.00462	4.68481	5.68562	4.71769	6.05542	4.70302	3.15572	3.57906		163.89	903	-0.019901	0.16576	C3	甘肃省	1	1	1	1
157	2015	5.30221	5.26269	0.999581	25.2636	0.566712	0.00222724	-0.1972	2.47112	18.0802	0.795801	1	10.1722	1.90095	40	38.8	1.87593	4.13924	229	0.00436681	6.32794	4.15888	0.774798	7848	5.13973	4.83826	6.07682	4.96018	5.76538	4.87137	4.67442	4.43959	2.27006	163.89	977	0.000407	0.146081	C3	甘肃省	1	1	1	1
157	2016	5.32355	4.72739	0.999066	25.2135	0.576009	-0.0230807	-0.035215	2.56215	18.0789	0.773154	1	10.2271	1.76009	28.5714	42.4	2.08148	4.38849	91	0.010989	6.32794	3.93183	0.794771	736	5.24852	5.15708	5.74056	5.20453	6.0731	5.14792	4.60214	4.71054	5.13596	163.89	1080	0.030414	0.0433708	C3	甘肃省	1	1	1	1
157	2017	5.50036	4.91998	0.997819	25.1439	0.540256	0.032832	0.162336	2.53541	17.7793	0.746149	1	10.2575	1.29105	28.8571	46.7	2.24331	4.49442	81	0.0123457	6.32794	3.66356	0.857066	350	5.43103	5.48639	5.72064	5.28289	6.26682	5.25402	5.49484	4.88864	5.46967	163.89	1234	0.070166	0.0370822	C3	甘肃省	1	1	1	1
157	2018	5.59033	5.39816	0.996473	25.2608	0.585172	0.0508244	0.233046	1.77572	17.7443	0.752958	1	10.3525	-0.083214	32	51	2.23608	4.37272	205	0.00487805	6.32794	3.2581	0.874537	2546	5.56945	5.4316	5.87924	5.33643	6.23777	4.9823	5.24524	4.96028	5.53771	163.89	1268	0.008111	0.0322757	C3	甘肃省	1	1	1	1
157	2019	5.67037	5.44242	0.995062	25.2458	0.570609	0.109196	0.50915	1.82695	17.6033	0.686255	1	10.4041	2.0751	34.75	55.2	3.00072	5.14316	267	0.00374532	6.32794	3.93183	0.849113	2695	5.66404	5.53237	5.89758	5.46486	6.3247		5.37949	5.14485		163.89	1360	-0.015531	0.050883	C3	甘肃省	1	1	1	1
157	2020	5.72522	5.50126	0.999519	25.4792	0.588158	0.168273	0.503414	1.73053	17.4547	0.698733	1	10.4911	0.25284	35.7143	59.3			404	0.00247525	5.4848	4.15888	0.770618	2701	5.73615	5.5848	5.90905	5.52236	6.24421		5.60337	5.27055		163.89	1564	-0.008626	0.054397	C3	甘肃省	1	1	1	1
157	2021	5.83527	5.72359	0.999986	25.5274	0.522226	0.120282	0.0310508	1.79686	18.1958	0.731478	1	10.6224	1.20306	30.2857				404	0.00247525			0.802168	405	5.84459	5.7354	5.96796	5.43949	6.17475		6.05692	5.41205		163.89	466	0.010978	0.0873013	C3	甘肃省		0	1	1
157	2022	5.84707	5.72359	0.999985	25.5399	0.53886	0.041374	-0.379843	1.52064	18.1908	0.59558	1	10.7137	2.5739					404	0.00247525			0.738809	0	5.89183	5.64347	6.01567	5.358	6.0581		5.84744	5.4225			5230		0.118106	C3	甘肃省			1	1
157	2023				25.5974	0.547868	0.0649361	0.130751	1.55953	18.187	0.595827	1																							4814								1
158	2011	3.42556	0	0.942149	22.3893	0.543603	0.0238855	0.271313	0.976625	48.0641	0.523613	0	10.2633	4.21631	26.2222	27.5	0.627557	1.66619			0	1.79176			2.70605	3.80799	4.10775	3.64728	3.26423			3.98676		30.2162	149	0.073428	0.190402	C1	河南省	0	0	2	1
158	2012	4.43888	1.60944	0.930556	22.4667	0.575353	0.00483234	0.0675108	1.18968	48.0641	0.538142	0	10.3577	4.00702	32.1818	30.4	0.627557	1.66619	6	0.166667	1.60944	2.07944	0.733158	3	4.14202	4.59583	4.87038	4.1239	4.64497			4.60146		30.2162	157	0.052375	0.248712	C1	河南省	0	0	2	1
158	2013	4.9634	0	0.909722	22.4765	0.576942	0.00720426	0.166228	1.16186	48.0641	0.533787	0	10.4403	3.23599	26	34.9	0.709009	1.84996			1.09861	1.94591			4.664	5.05133	5.48654	4.47107	5.97894	3.4503		4.42497		30.2162	159	0.088605	0.252055	C1	河南省	0	0	2	1
158	2014	5.12188	0	0.875	22.4376	0.554528	0.00987097	0.121406	0.92969	48.0641	0.491719	0	10.5206	2.9526	33.4545	36.9	0.763667	1.93683			0.693147	1.79176			5.06588	4.89215	5.56187	4.92056	6.02946	4.91427	3.15572	4.43141		30.2162	168	0.094859	0.237816	C1	河南省	0	1	2	1
158	2015	5.32953	0.693147		23.1159	0.503495	0.0629159	0.355242	1.16122	27.3201	0.545362	0	10.5745	2.36889	35	39.2	0.829597	2.09934			0				5.20675	5.02421	5.94994	5.16467	5.72909	5.1426	4.84537	4.87443	2.7543	30.2162	174	0.062008	0.206694	C1	河南省	0	1	2	1
158	2016	5.41219	1.79176	0.952663	23.273	0.551411	0.0620936	0.232802	1.31963	27.3201	0.591266	0	10.659	1.44502	25.2727	43.4	0.879616	2.20187	7	0.142857	1.09861	1.79176	0.998058	0	5.30651	5.2994	5.83422	5.42062	6.10179	5.39253	4.72967	4.98824	5.27788	30.2162	190	0.056088	0.264464	C1	河南省	0	1	2	1
158	2017	5.5907	1.60944	0.497041	23.2719	0.52987	0.060399	0.0255273	1.30382	27.3201	0.591429	0	10.7509	2.18036	30.5	47.3	0.913191	2.22774	8	0.125	0.693147	1.60944	0.881174		5.49079	5.63679	5.79634	5.51136	6.37033	5.49227	5.55611	5.13782	5.70449	30.2162	206	0.073258	0.277045	C1	河南省	0	1	2	1
158	2018	5.69291	2.48491	0.625	23.3725	0.569219	0.0302248	-0.14202	1.319	27.5457	0.598814	0	10.8228	1.76939	34.3077	51.6	0.969089	2.28612	5	0.2	0.693147	1.09861	0.877951	0	5.63284	5.62309	5.96683	5.59724	6.44167	5.32318	5.38024	5.18355	5.64174	30.2162	208	0.067713	0.284727	C1	河南省	0	1	2	1
158	2019	5.77803	1.94591	0.92562	23.3734	0.581776	0.015851	-0.0216949	1.1774	28.4806	0.583337	0	10.94	2.81753	27.0909	56.2	1.00724	2.27866	2	0.5		1.94591	1	0	5.73768	5.71324	5.99685	5.68018	6.48311		5.56379	5.36892		3.81903	281	0.14896	0.309277	I	河南省	0	1	2	1
158	2020	5.83426	2.07944	0.666667	23.4243	0.594665	0.017914	0.0462785	1.43106	28.4806	0.600617	0	10.923	1.9958	30	61.2					0.693147	1.09861			5.80563	5.7752	6.01449	5.70023	6.40094		5.83928	5.48015		3.81903	331	0.139212	0.31852	I	河南省	1	1	2	1
158	2021	5.92792	2.3979		23.5325	0.628158	0.0212504	0.100954	1.20248	28.4806	0.627193	0	10.9922	2.75811	40										5.90801	5.89495	6.04492	5.65173	6.37719		6.17829	5.58639		2511.78	3749	0.134545	0.344629	I	河南省		0	2	1
158	2022	5.94906	2.07944		23.5301	0.641041	-0.0383849	-0.111944	1.22257	28.4806	0.635166	0	11.0366	3.55508											5.97611	5.79658	6.10309	5.58672	6.2672		5.96687	5.58018			5230		0.402033		河南省			2	1
158	2023				23.5716	0.662899	-0.0216638	-0.0679125	1.1355	28.4806	0.658328	0																							4814								1
159	2011	4.1444	0		21.8792	0.362134	0.177365	0.657166	2.39485	31.3838	0.661355	0	11.0396	2.49451	25.3333	46.8	0.974655	2.31294							4.21509	4.38477	3.51423	4.39161	4.36297			4.37387		23.7629	413	-0.176054	0.716899	C2	江苏省	0	1	0	1
159	2012	4.81243	0		21.8175	0.302494	0.0492709	0.131294	2.43663	30.5733	0.649869	0	11.1324	0.93676	26	50	1.00664	2.40294							4.67926	5.05974	4.70899	4.58823	5.42965			4.89208		16.9034	136	-0.054419	0.678163	F	江苏省	0	0	0	1
159	2013	5.2039	0		21.8162	0.30427	0.0168806	-0.236969	2.49428	30.4901	0.661695	0	11.23	0.283934	22.4444	51.7	1.03486	2.46749							4.98141	5.41205	5.41743	4.85803	6.29873	4.24878		4.83199		16.9034	136	-0.112469	0.615471	F	江苏省	0	0	0	1
159	2014	5.32379	0		21.8112	0.264477	0.0622643	0.101195	3.07958	30.4693	0.654199	0	11.3129	-0.4795	41.7333	53.8	1.0689	2.50903							5.26879	5.30871	5.50947	5.21722	6.41521	5.20472	4.27792	4.78357		16.9034	134	0.026766	0.630098	F	江苏省	0	0	0	0
159	2015	5.5013	0		21.8047	0.260288	0.0275277	-0.422287	3.13188	29.639	0.640587	0	11.385	0.546573	33.4	55.5	1.12479	2.66328							5.37962	5.3919	5.95023	5.42684	6.09122	5.37898	5.28234	5.15491	4.48232	16.9034	138	-0.017613	0.628257	F	江苏省	0	0	0	0
159	2016	5.54029	0		21.8599	0.292732	0.0163565	-0.230288	2.55604	29.639	0.628181	0	11.4813	0.396585	37.2	56.6	1.17728	2.7422							5.45626	5.53764	5.78012	5.63369	6.3292	5.5426	5.1479	5.16031	5.53658	16.9034	140	0.056699	0.620678	F	江苏省	1	0	0	0
159	2017	5.6994	0		21.8344	0.310459	-0.0330939	-0.321095	2.24827	29.639	0.626681	1	11.582	0.704478	31.2	57.5	1.18916	2.70242							5.61065	5.79888	5.78595	5.69808	6.535	5.62125	5.7632	5.32353	5.70957	16.9034	148	0.166639	0.596024	F	江苏省	1	0	0	0
159	2018	5.81419	0		21.7312	0.218467	0.0235276	0.550106	2.70294	29.639	0.543019	1	11.6542	0.439724	28.2222	58.4	1.24973	2.75864							5.74605	5.8114	6.01523	5.74774	6.59674	5.45925	5.71099	5.34147	5.76682	16.9034	151	-0.005336	0.618599	F	江苏省	1	0	0	0
159	2019	5.8942	0		21.759	0.224618	0.0120492	-0.218325	2.84433	24.6685	0.492962	1	11.7249	1.20737	27.5556	59.2	1.34856	2.90429							5.83627	5.90399	6.04954	5.78086	6.67082		5.87101	5.50242		16.9034	153	0.116726	0.621151	F	江苏省	1	0	0	0
159	2020	5.94702	0		21.7089	0.181153	0.0388273	0.281788	3.782	23.6706	0.515027	1	11.7055	1.54265	34.5	60									5.8947	5.98143	6.04666	5.79057	6.62312		6.17836	5.57162		16.9034	160	0.057085	0.623675	F	江苏省	1	0	0	0
159	2021	6.02568	0		22.0286	0.386334	0.0113459	1.02866	1.09007	22.8234	0.38119	1	11.828	2.38725	41.5										5.9906	6.06378	6.06804	5.7664	6.63345		6.40552	5.63234		2511.78	3749	0.010501	0.643254	F	江苏省		0	0	0
159	2022	6.05224	0		21.8474	0.151369	0.128981	0.439843	4.03119	22.8234	0.493383	0	11.8803	2.8677											6.05389	5.99886	6.13756	5.69374	6.56322		6.28011	5.64131			5230		0.720279		江苏省			0	0
159	2023				22.0351	0.342602	0.0319452	1.80155	1.80644	22.8234	0.540899	0																							4814								0
166	2014	5.32379											11.3129												5.26879	5.30871	5.50947	5.21722	6.41521	5.20472	4.27792	4.78357			1097		0.630098		江苏省			0	1
301	2011	3.42556	0		21.971	0.265155	0.0422368	0.17021	1.75812	36.6935	0.362362	0	10.1716	1.7483	28.3077	24.4	0.780769	1.99699							2.70605	4.02213	3.61658	4.03777	3.8416			4.06113		21.3607	50	-0.115889	0.211349	S	江西省	0	1	2	1
301	2012	4.53185	0		21.9994	0.247966	0.0607564	-0.183939	1.62751	36.6935	0.319699	0	10.2681	-0.345196	24	28.5	0.842639	2.13281							4.10792	4.89545	4.82767	4.31815	5.33417			4.68213		17.181	76	-0.049821	0.341097	D	江西省	0	1	2	1
301	2013	4.99132	0		22.0226	0.191626	0.116856	0.17328	2.39287	36.6935	0.363688	0	10.3713	-0.238838	24.6667	32.6	0.898219	2.24548							4.61324	5.2189	5.44579	4.62947	6.17055	3.76561		4.53689		17.181	75	-0.080887	0.289892	D	江西省	0	0	2	1
301	2014	5.1744	0		22.1063	0.215455	0.0737828	-0.235171	3.30202	36.6935	0.339911	1	10.4537	0.87277	35.3846	34.1	0.973711	2.34277							5.00883	5.12509	5.639	5.03786	6.28356	4.99775	3.78986	4.59097		17.181	79	-0.118427	0.332357	D	江西省	0	1	2	1
301	2015	5.34401	0		22.2066	0.264025	0.0523773	-0.116615	2.5913	37.4487	0.281034	1	10.5112	0.068876	35.7143	38.7	1.07236	2.55139							5.14668	5.21211	5.94054	5.27187	5.98623	5.20549	4.97321	5.02026	3.8764	17.181	85	-0.100147	0.239507	D	江西省	0	0	2	1
301	2016	5.41501	0		22.3262	0.302185	0.0438729	0.143005	1.43383	26.5115	0.3048	1	10.6066	-0.724378	30.5714	44.6	1.15428	2.71359							5.24591	5.41047	5.83505	5.48898	6.27903	5.42353	4.86014	5.05691	5.3093	17.181	93	-0.054423	0.271825	D	江西省	0	0	2	1
301	2017	5.59161	0		22.2083	0.186972	0.064626	0.402105	5.33911	26.5115	0.515903	1	10.6788	-0.672839	26	50.4	1.27561	2.88956							5.43599	5.72658	5.785	5.56818	6.51108	5.55101	5.60665	5.206	5.79159	17.181	101	-0.056265	0.279578	D	江西省	1	0	2	1
301	2018	5.6945	0		23.8083	0.407513	0.102327	3.02996	1.03994	68.7066	0.357741	1	10.7671	-0.693036	24.2222	56.8	1.37132	2.96428							5.58898	5.69547	5.97889	5.61131	6.53472	5.34238	5.48267	5.23017	5.69236	321.759	623	-0.048349	0.288839	C2	江西省	1	1	2	1
301	2019	5.76873	1.09861		24.2798	0.563384	0.114106	0.349646	0.78689	68.7066	0.298422	1	10.8811	-0.434994	27.1111	64	1.42385	2.99519							5.68807	5.76889	5.99637	5.66465	6.56695		5.66384	5.362		321.759	656	0.000665	0.285845	C2	江西省	1	1	2	1
301	2020	5.83367	2.89037		24.8653	0.64172	0.0165259	-0.0848114	1.10762	57.2555	0.322789	1	10.9485	0.577537	33.7778	71.9									5.75933	5.86995	5.99025	5.68854	6.53799		6.03915	5.45052		321.759	749	0.079568	0.317008	C2	江西省	1	1	2	1
301	2021	5.92204	3.52636		25.6061	0.777217	0.195791	1.27081	0.628794	57.2544	0.189521	1	11.0907	2.74764	30.25										5.87106	5.95448	6.02125	5.66154	6.50313		6.2792	5.54502		2511.78	3749	0.007111	0.32758	C2	江西省		0	2	1
301	2022	5.93972	2.70805		25.8383	0.785613	0.0166713	0.233945	0.617277	41.8718	0.201701	1	11.1694	4.76215											5.92577	5.87355	6.08999	5.59945	6.4111		6.11625	5.55477			5230		0.374801		江西省			2	1
301	2023				25.9714	0.813411	0.0199802	1.20048	0.431118	41.8717	0.172376	1																							4814								1
333	2011																				3.3673														752								1
333	2012																				5.17615														923								1
333	2013	5.22456	5.72359	0.957409	25.2974	0.596883			1.06318	35.4914	0.621239	1	10.9825		46.6667	66	1.11809	2.95151	361	0.00277008	6.32794	4.15888	0.884782	1140	5.03909	5.34444	5.50781	4.66786	6.14552	4.08227		4.92086		1133.31	851	0.001624	0.650972	C3	广东省	0	1	2	1
333	2014	5.31089	5.72359	0.99981	25.5132	0.61983	0.274639	0.171052	1.1004	35.4914	0.669091	1	11.0583	-1.58296	46.5333	68.5	1.16518	2.97017	404	0.00247525	6.32794	3.98898	0.876357	17608	5.30146	5.17071	5.549	5.05427	6.18429	5.06972	4.03336	4.85234		1133.31	903	-0.009121	0.602594	C3	广东省	0	1	2	1
333	2015	5.48873	5.72359	0.975203	25.5819	0.565113	0.267772	-0.0227786	1.20492	35.0669	0.673375	1	11.1199	-1.94601	39.3846	72.4	1.30716	3.49993	404	0.00247525	6.32794	3.3673	0.912886	23328	5.42283	5.28254	5.92637	5.33446	5.90069	5.26899	5.04658	5.23442	4.01114	1133.31	977	-0.011792	0.594898	C3	广东省	1	1	2	1
333	2016	5.51744	5.72359	0.999878	25.8626	0.595682	0.253774	0.148822	1.23731	34.7493	0.646819	1	11.212	-1.11442	38.1667	74	1.28389	3.40442	334	0.00299401	6.32794	4.15888	0.911908	34568	5.4851	5.47016	5.69058	5.58646	6.2478	5.47302	4.96908	5.20061	5.38393	1133.31	1080	-0.009752	0.55373	C3	广东省	1	1	2	1
333	2017	5.6943	5.72359	0.999805	26.1516	0.665769	0.245042	0.513493	1.32362	33.7148	0.635339	1	11.3014	-0.193966	36	76.2	1.3284	3.39195	404	0.00247525	6.32794	4.15888	0.93386	15553	5.6237	5.79656	5.72333	5.66494	6.51706	5.588	5.69391	5.34667	5.88126	1133.31	1234	0.012971	0.580262	C3	广东省	1	1	2	1
333	2018	5.80789	5.72359	0.998813	26.1516	0.649398	0.246898	0.0787372	1.31582	33.3798	0.649831	1	11.3669	1.39203	45.8571	78.4	1.43106	3.48662	387	0.00258398	6.32794	3.91202	0.925045	8112	5.74761	5.80191	5.99361	5.72207	6.59717	5.37364	5.64245	5.36661	5.80784	1133.31	1268	-0.001671	0.600243	C3	广东省	1	1	2	1
333	2019	5.89056	5.72359	0.999349	26.1516	0.644	0.252834	0.0714421	1.42472	31.728	0.680939	1	11.4529	-0.37431	25.3333	80.5	1.50815	3.57914	404	0.00247525	6.32794	3.73767	0.913645	1400	5.83183	5.90126	6.04657	5.77356	6.67065		5.83536	5.52299		1133.31	1360	-0.0131	0.610816	C3	广东省	1	1	2	1
333	2020	5.94158	5.72359	0.999989	26.1516	0.655264	0.237399	0.0215839	1.31227	30.8561	0.67055	1	11.3875	0.479068	30.5	82.6			404	0.00247525	6.32794	4.15888	0.899797	96	5.88037	6.00476	6.01631	5.79615	6.63043		6.2265	5.59025		1133.31	1564	0.001075	0.608134	C3	广东省	1	1	2	1
333	2021	6.01012	5.72359	0.999977	26.1516	0.652465	0.224003	0.20059	1.02404	31.0479	0.588247	1	11.4956	1.02836	31.5				404	0.00247525			0.874704	0	5.95938	6.08479	6.03238	5.78444	6.63537		6.43748	5.62713		2511.78	3749	0.017286	0.593748	C3	广东省		0	2	1
333	2022	6.03395	5.37064	0.999964	26.1516	0.640463	0.207919	0.00786852	1.26537	31.0003	0.617905	1	11.5318	2.67579					404	0.00247525			0.768911		6.02661	6.00775	6.10272	5.71101	6.52427		6.31954	5.62422			5230		0.661427		广东省			2	1
333	2023				26.1516	0.641388	0.206885	0.0817608	1.1197	30.8746	0.578805	1																							4814								1
338	2011	3.67757	5.32788	0.998843	24.843	0.530377	0.241808	-0.0515222	1.45202	24.1639	0.693949	1	10.765	1.69643	46	37.8	0.77481	1.79374	167	0.00598802	3.66356	3.55535	0.886404	7722	3.54587	3.87453	3.68913	3.78963	3.26423			4.14915		367.008	762	-0.042765	0.34907	C3	山东省	0	1	2	1
338	2012	4.61858	5.1985	0.998829	24.9178	0.526552	0.107269	-0.197501	1.63687	24.2964	0.590469	1	10.8545	2.00832	53	40.1	0.802705	1.88752	162	0.00617284	4.36945	4.02535	0.860682	15232	4.3963	4.85616	4.77643	4.12147	5.17292			4.74066		367.008	833	-0.017106	0.435386	C3	山东省	0	1	2	1
338	2013	5.07705	5.51343	0.994095	25.0866	0.562831	0.116167	0.210656	1.64003	24.2202	0.611935	1	10.9488	0.456595	47.3684	44.7	0.808894	1.93006	194	0.00515464	5.17615	4.12713	0.923299	16159	4.81227	5.24739	5.43512	4.49836	6.18157	3.82581		4.6173		367.008	851	-0.03452	0.41293	C3	山东省	0	1	2	1
338	2014	5.20883	5.56452	0.999899	25.5142	0.660709	0.15388	0.365715	1.3394	24.2218	0.534596	1	11.0166	-0.013385	53	47.6	0.841845	1.97213	173	0.00578035	5.45959	4.15888	0.920615	13886	5.14102	5.08877	5.56099	4.95632	6.23762	5.02289	3.89813	4.52092		367.008	903	-0.023384	0.397093	C3	山东省	0	1	2	1
338	2015	5.40114	5.46383	0.999454	25.4671	0.636763	0.0523771	-0.0743026	1.44854	24.2256	0.502754	1	11.0693	1.01354	50.3333	48.9	0.874058	2.05384	182	0.00549451	5.71373	4.15888	0.891174	14784	5.26326	5.18822	5.97422	5.22666	5.92112	5.23373	5.10619	4.95032	3.49711	367.008	977	-0.002594	0.373705	C3	山东省	0	1	2	1
338	2016	5.45346	5.72359	0.999916	25.8231	0.728266	0.0833545	0.264021	1.29545	24.2217	0.465916	1	11.138	1.26188	40.7692	52.9	0.900941	2.12473	349	0.00286533	6.09357	4.15888	0.870349	34568	5.35089	5.38821	5.81585	5.46189	6.19041	5.43296	4.9788	5.03907	5.28052	367.008	1080	-0.012058	0.374286	C3	山东省	0	1	2	1
338	2017	5.60969	5.72359	0.998557	25.9684	0.702829	0.1819	0.626564	1.27865	24.2282	0.529113	1	11.1956	0.998049	41.3333	56.5	0.92867	2.1453	372	0.00268817	6.11589	4.14313	0.908473	24975	5.51419	5.6765	5.77118	5.51736	6.42969	5.49895	5.64408	5.19447	5.55239	367.008	1234	-0.035825	0.330292	C3	山东省	0	1	2	1
338	2018	5.71086	5.72359	0.999761	26.0476	0.696706	0.196026	0.0507162	1.21991	24.2328	0.526632	1	11.242	0.426145	43.625	60.3	0.976401	2.20717	404	0.00247525	6.32615	4.15888	0.919628	34568	5.64541	5.66591	5.9648	5.57268	6.48176	5.30143	5.50155	5.18996	5.68063	367.008	1268	-0.054607	0.331614	C3	山东省	0	1	2	1
338	2019	5.79411	5.72359	0.999842	26.1516	0.705382	0.180363	0.0948473	1.19181	24.432	0.532804	1	11.1655	0.814998	42.2667	64.4	1.17431	2.61729	404	0.00247525	6.32794	4.15888	0.93591	34568	5.7397	5.76688	5.99604	5.63369	6.55641		5.68593	5.36876		367.008	1360	-0.057111	0.350337	C3	山东省	1	1	2	1
338	2020	5.85452	5.72359	0.999986	26.1516	0.702925	0.150123	0.132656	1.23281	24.4331	0.563306	1	11.1865	1.1348	53	68.8			404	0.00247525	5.78383	4.15888	0.912778	34568	5.80711	5.84206	6.01616	5.66184	6.51274		5.97649	5.45843		367.008	1564	-0.039332	0.370822	C3	山东省	1	1	2	1
338	2021	5.94459	5.72359	0.999975	26.1516	0.628359	0.126087	0.0306698	1.39223	22.2169	0.579828	1	11.3111	1.26285	51.8571				404	0.00247525			0.902253	12283	5.90969	5.94548	6.05051	5.63453	6.51906		6.24897	5.55817		367.008	466	-0.042974	0.393505	C3	山东省		0	2	1
338	2022	5.96967	5.72359	0.999977	26.1516	0.645478	0.0548859	-0.139476	1.40705	22.2163	0.573727	1	11.3621	2.85486					404	0.00247525			0.933503	1125	5.97514	5.86648	6.11817	5.56109	6.4058		6.10207	5.57239			5230		0.462988	C3	山东省			2	1
338	2023				26.1516	0.662866	0.10343	0.221514	1.35366	22.2176	0.592152	0																							4814								1
400	2011	4.3617	2.19722	0.88	22.6794	0.580492	0.106274	0.131442	1.81486	19.3821	0.829054	0	10.9895	3.02767	32.4444	56.1	1.64261	3.52204	58	0.0172414	1.60944	2.19722	0.95699		4.46049	4.54881	3.51423	4.56975	4.60517			4.50513		165.286	762	-0.033416	0.956229	C3	浙江省	1	1	1	1
400	2012	4.99281	0	0.9	22.6585	0.539772	0.185096	0.515668	1.87785	19.3821	0.826296	0	11.0568	3.64403	39.2	59	1.64379	3.51559	60	0.0166667	2.07944	2.07944	0.923268		4.86368	5.30539	4.68278	4.87436	5.78164			5.05318		165.286	833	-0.04099	0.950504	C3	浙江省	1	1	1	1
400	2013	5.33161	2.30259	0.9	22.8384	0.539619	0.219914	0.0820985	1.87688	19.3821	0.856121	0	11.139	1.57683	27.3333	60.8	1.65928	3.56793	128	0.0078125	2.77259	2.07944	0.906328	48	5.12966	5.5853	5.40771	5.11337	6.47696	4.55608		4.97459		165.286	851	-0.048617	0.847067	C3	浙江省	1	1	1	1
400	2014	5.4181	3.71357	0.93679	23.1021	0.422345	0.256541	0.168362	2.45626	41.0249	0.878867	0	11.1982	2.11456	27.0909	62.9	1.70678	3.6271	172	0.00581395	3.80666	2.48491	0.876349	630	5.38669	5.45818	5.44549	5.41191	6.53312	5.3319	4.57037	4.93914		165.286	903	-0.101272	0.842292	C3	浙江省	1	1	1	1
400	2015	5.58293	3.3673	0.981096	23.248	0.449712	0.122978	-0.121171	2.21946	40.9474	0.873317	0	11.2599	1.07266	20	65.3	1.72712	3.7649	253	0.00395257	4.30407	2.3979	0.869367	0	5.48201	5.53058	5.92631	5.60182	6.25061	5.49647	5.45455	5.2827	4.30986	165.286	977	-0.061625	0.855445	C3	浙江省	1	1	1	1
400	2016	5.5951	3.49651	0.999751	23.3836	0.472021	0.130422	0.307734	2.0417	41.276	0.862114	0	11.3494	0.772537	25.3846	65.6	1.69151	3.73247	253	0.00395257	3.91202	3.89182	0.838929	0	5.543	5.60442	5.73546	5.75742	6.41051	5.63262	5.25993	5.2458	5.35667	165.286	1080	-0.030323	0.787582	C3	浙江省	1	1	1	1
400	2017	5.76535	3.71357	0.999717	23.4517	0.469273	0.0869891	0.0753316	1.83447	41.276	0.85807	0	11.4302	2.56397	23.5	64.8	1.7116	3.72056	322	0.00310559	4.27667	3.95124	0.874798	24	5.67351	5.90645	5.7797	5.84024	6.64474	5.68611	5.84261	5.41294	5.92015	165.286	1234	-0.013427	0.807163	C3	浙江省	1	1	1	1
400	2018	5.88178	3.49651	0.999081	23.4027	0.426969	0.0332217	-0.204648	1.97578	41.276	0.840016	0	11.4993	2.14295	17.7778	64.3	1.8524	3.87613	271	0.00369004	4.20469	3.3673	0.904733		5.80263	5.9216	6.04517	5.91072	6.73111	5.54882	5.82278	5.43675	5.79546	165.286	1268	0.034796	0.822977	C3	浙江省	1	1	1	1
400	2019	5.96226	3.89182	0.999634	23.4373	0.42498	0.0580698	0.236051	2.15195	43.2561	0.840841	0	11.5864	2.22099	22.9091	64	1.92439	3.97725	404	0.00247525	3.3673	3.63759	0.821525	4	5.89551	6.00548	6.08713	5.89467	6.80223		5.97298	5.58208		165.286	1360	0.016107	0.821416	C3	浙江省	1	1	1	1
400	2020	6.01097	3.95124	0.999822	23.545	0.452629	0.0897996	0.101921	2.06801	43.2561	0.834371	0	11.5191	1.65625	19.5556	63.9			404	0.00247525	2.77259	4.00733	0.782166	0	5.94822	6.08735	6.06606	5.90139	6.78219		6.27642	5.63924		165.286	1564	-0.002273	0.812644	C3	浙江省	1	1	1	1
400	2021	6.07675	5.09987	0.999985	23.595	0.425149	0.0885656	0.0714397	2.16902	38.4727	0.81822	0	11.6354	1.23873	23.8333				404	0.00247525			0.773781	0	6.03292	6.15181	6.07675	5.89787	6.76758		6.47423	5.67958		2511.78	3749	-0.006208	0.811274	C3	浙江省		0	1	1
400	2022	6.08915	3.73767	0.999994	23.6654	0.424663	0.0920546	0.244085	1.99128	38.3096	0.829003		11.6826	0.97277					144	0.00694444			0.863265		6.09248	6.05236	6.14236	5.79609	6.60837		6.3372	5.6825			5230		0.84232		浙江省			1	1
400	2023				23.8099	0.466133	0.10496	0.143687	1.80879	37.908	0.814009	0																							4814								1
401	2011	3.42556	0		24.3628	0.654412	0.140913	0.42155	0.645423	41.4247	0.24287	0	10.2633	4.22292	39.8333	27.5	0.627557	1.66619							2.70605	3.80799	4.10775	3.64728	3.26423			3.98676		98.2065	762	0.021622	0.190402	C3	河南省	0	1	2	1
401	2012	4.43888	0		24.4491	0.677956	0.0104041	-0.0708809	0.735718	38.6272	0.241332	0	10.3577	4.32681	34.4	30.4	0.627557	1.66619							4.14202	4.59583	4.87038	4.1239	4.64497			4.60146		98.2065	833	0.048264	0.248712	C3	河南省	0	1	2	1
401	2013	4.9634	0		24.4867	0.677456	0.0145767	0.0750954	0.687723	38.628	0.227866	0	10.4403	3.07242	32.2222	34.9	0.709009	1.84996							4.664	5.05133	5.48654	4.47107	5.97894	3.4503		4.42497		98.2065	851	0.057344	0.252055	C3	河南省	0	1	2	1
401	2014	5.12188	0		24.5087	0.694987	-0.0203008	-0.00292788	0.526451	38.628	0.236258	0	10.5206	2.63769	36.8889	36.9	0.763667	1.93683							5.06588	4.89215	5.56187	4.92056	6.02946	4.91427	3.15572	4.43141		98.2065	903	0.095885	0.237816	C3	河南省	0	1	2	1
401	2015	5.32953	0		24.4437	0.725467	-0.173624	-0.290875	0.425869	37.4831	0.212218	0	10.5745	2.83757	42	39.2	0.829597	2.09934							5.20675	5.02421	5.94994	5.16467	5.72909	5.1426	4.84537	4.87443	2.7543	98.2065	977	0.197575	0.206694	C3	河南省	0	1	2	1
401	2016	5.41219	0		24.4485	0.730765	-0.00210244	0.11045	0.515765	30	0.257325	0	10.659	2.55754	34.6154	43.4	0.879616	2.20187							5.30651	5.2994	5.83422	5.42062	6.10179	5.39253	4.72967	4.98824	5.27788	98.2065	1080	0.071611	0.264464	C3	河南省	0	1	2	1
401	2017	5.5907	0.693147		24.4377	0.725263	0.0116867	0.239523	0.506404	30	0.27351	0	10.7509		26.1818	47.3	0.913191	2.22774			0.693147				5.49079	5.63679	5.79634	5.51136	6.37033	5.49227	5.55611	5.13782	5.70449	98.2065	1234	0.080227	0.277045	C3	河南省	0	1	2	1
401	2018	5.69291	1.60944		24.8503	0.615594	0.14583	1.0176	0.801637	30	0.412738	0	10.8228	0.762828	25.8182	51.6	0.969089	2.28612			0				5.63284	5.62309	5.96683	5.59724	6.44167	5.32318	5.38024	5.18355	5.64174	98.2065	1268	0.063829	0.284727	C3	河南省	0	1	2	1
401	2019	5.77803	2.89037	0	24.8298	0.525172	0.186245	0.118594	0.776785	30	0.286612	0	10.94	0.980748	19.25	56.2	1.00724	2.27866	6	0.166667	1.60944	0	0.971728		5.73768	5.71324	5.99685	5.68018	6.48311		5.56379	5.36892		98.2065	1360	0.000743	0.309277	C3	河南省	0	1	2	1
401	2020	5.83426	2.63906	0.625	24.7999	0.454608	0.169992	0.0281855	1.16019	30	0.270897	0	10.923	-0.035626	24	61.2			2	0.5		1.09861	1		5.80563	5.7752	6.01449	5.70023	6.40094		5.83928	5.48015		98.2065	1564	-0.00355	0.31852	C3	河南省	1	1	2	1
401	2021	5.92792	3.93183		24.8231	0.440104	0.12686	0.0241811	1.18197	47.5329	0.26517	0	10.9922	-0.197285	23.4545										5.90801	5.89495	6.04492	5.65173	6.37719		6.17829	5.58639		98.2065	466	0.043768	0.344629	C3	河南省		0	2	1
401	2022	5.94906	3.63759	0.999989	24.8507	0.474307	0.0423875	-0.0493683	1.18878	44.3397	0.26057	0	11.0366	2.25592					8	0.125			1		5.97611	5.79658	6.10309	5.58672	6.2672		5.96687	5.58018			5230		0.402033	C3	河南省			2	1
401	2023				24.8163	0.489398	-0.0553307	-0.182624	0.901026	44.3397	0.233663	0																							4814								1
402	2011	4.38714	0		24.813	0.690309	0.115151	0.188278	1.54141	26.5473	0.776735	0	11.3103	4.58418	33.4545	70.3	1.95615	6.25619							4.59036	4.29361	3.51423	4.3745	4.08564			4.34055		76.6567	112	-0.029436	0.987807	K	北京市	1	1	2	1
402	2012	5.02158	0		24.9722	0.699479	0.136392	0.78825	1.76538	26.5473	0.774216	0	11.3791	4.28162	28.8889	72.2	1.9306	6.28623							5.05344	5.0778	4.78307	4.70066	5.37842			4.94926		76.6567	123	0.047627	0.998656	K	北京市	1	1	2	1
402	2013	5.37814	0		25.0549	0.678514	0.154723	0.153692	2.21027	26.5473	0.792592	0	11.4579	2.97438	27.6	75.2	1.9303	6.16049							5.27228	5.51544	5.44055	4.91654	6.42589	4.54553		4.87649		76.6567	117	-0.063543	0.939088	K	北京市	1	1	2	1
402	2014	5.46536	0		25.1959	0.693987	0.121445	0.108302	2.05963	26.8861	0.781155	0	11.5129	2.63728	34.4615	75.3	1.98986	6.23469							5.50093	5.39766	5.46476	5.27939	6.49821	5.3463	4.55314	4.79381		76.6567	116	-0.007962	0.95639	K	北京市	1	1	2	1
402	2015	5.62539	0		25.3837	0.725547	0.0811755	-0.293664	3.10096	27.886	0.782834	0	11.5759	4.12197	27.6	76.5	2.1227	7.43604							5.59616	5.46031	5.94143	5.49401	6.1515	5.47676	5.4409	5.15796	4.52526	76.6567	118	-0.008642	0.98114	K	北京市	1	1	2	1
402	2016	5.66077	0		25.4492	0.724095	0.0936424	0.275481	2.60995	29.6505	0.729816	0	11.6801	1.02702	29.8333	77.8	2.20572	7.37893							5.65826	5.57874	5.80181	5.65905	6.33943	5.57075	5.35159	5.15209	5.5279	76.6567	113	-0.011186	1	K	北京市	1	1	2	1
402	2017	5.80195	0		25.5533	0.730811	0.126552	0.285444	2.63616	30.0915	0.67	0	11.7675	3.96606	26.2	79	2.26245	7.18669							5.75928	5.8812	5.79002	5.71412	6.57618	5.61533	5.9634	5.34908	5.82997	76.6567	112	-0.019104	0.930462	K	北京市	1	1	2	1
402	2018	5.91225	0		25.724	0.749547	0.113885	-0.133467	2.707	31.1385	0.670583	0	11.8509	4.44965	31.8182	80.3	2.32466	7.50581							5.87174	5.90749	6.04308	5.76059	6.61727	5.43478	6.00605	5.3765	5.84588	76.6567	113	-0.17198	0.919756	K	北京市	1	1	2	1
402	2019	5.99147	0		25.8108	0.759362	0.108183	0.184082	2.20531	31.1385	0.682598	0	12.009	3.54023	20.5	81.5	2.0801	6.72651							5.95495	5.99911	6.09092	5.80064	6.68853		6.15389	5.53408		76.6567	113	-0.096712	0.911632	K	北京市	1	1	2	1
402	2020	6.03757	0		25.8544	0.764757	0.0563162	-0.307922	2.24312	31.1385	0.687816	0	12.013	2.88023	38.1667	82.7									5.98646	6.10218	6.07998	5.83682	6.66942		6.4723	5.58097		76.6567	111	-0.049989	0.894898	K	北京市	1	1	2	1
402	2021	6.10131	0		25.8279	0.741504	0.0383777	0.332974	2.25264	31.1385	0.694933	0	12.1226	3.43802	29.4545										6.07288	6.16394	6.07615	5.8583	6.68932		6.63158	5.63469		76.6567	23	0.004908	0.895184	K	北京市		0	2	1
402	2022	6.11772	0		25.754	0.722818	0.0152318	-0.151086	2.44516	31.1385	0.670369	0	12.1226	3.6882											6.12452	6.10166	6.12419	5.69299	6.58492		6.57564	5.61633			5230		0.939967		北京市			2	1
402	2023				25.6957	0.721483	-0.0521985	-0.386971	3.17815	31.1385	0.649227	0																							4814								1
403	2011	3.53835	0		20.6833	0.705722	0.0141836	-0.155046	0.741442	29.11	0.414274	1	10.3532		26	39.3	1.40809	3.2706			0				3.3992	3.80799	4.25661	3.59237	3.26423			3.10995		61.1677	413		0.26872	C2	山西省	1	1	1	0
403	2012	4.54308	0.693147		20.789	0.730624	0.00888873	0.0189902	0.418654	29.11	0.247276	1	10.4231		31.5556	44.2	1.62982	3.61694			0.693147				4.33336	4.47141	5.10291	3.62247	4.96661			4.222		61.1677	427		0.352856	C2	山西省	1	1	1	0
403	2013	4.97825	0		20.8948	0.703759	0.200215	0.0167969	0.460859	22.6068	0.243835	1	10.4626		29.7778	48.6	1.16032	3.22235							4.75703	4.94221	5.52046	4.12504	6.04676	2.68989		3.91621		61.1677	429		0.272048	C2	山西省	0	1	1	0
403	2014	5.12788	1.09861		20.9004	0.615809	0.263921	0.0246588	0.567829	22.6068	0.291316	1	10.4651		32	50.6	1.90389	4.0037			0				5.10084	4.83453	5.56617	4.76269	6.13701	4.80427	3.15572	3.97837		61.1677	449		0.248379	C2	山西省	1	0	1	0
403	2015	5.33417	0		20.9586	0.584694	0.135834	0.0220095	0.609959	22.6068	0.321769	1	10.4608		44.1111	54.2	1.43025	3.6515			0.693147				5.23186	4.95948	5.97016	5.07148	5.82207	5.05401	4.82423	4.58241	3.09059	61.1677	476		0.217159	C2	山西省	1	0	1	0
403	2016	5.4197	0.693147		20.9698	0.588208	0.0777718	0.121824	0.905741	22.6068	0.48921	1	10.4782		26.5	55.5	1.55037	3.87711			1.38629				5.33033	5.24901	5.86918	5.32968	6.11162	5.30409	4.61856	4.90075	5.23498	61.1677	526		0.284097	C2	山西省	1	1	1	0
403	2017	5.56435	1.09861		21.0013	0.589444	0.0285379	0.221242	0.98418	27.4859	0.521927	1	10.6469		23	57.3	1.44749	3.53591			1.09861				5.49726	5.5451	5.78666	5.3771	6.31645	5.39429	5.45805	5.0705	5.45747	61.1677	612		0.204791	C2	山西省	1	1	1	0
403	2018	5.65128	1.60944		20.999	0.529828	0.129023	0.254553	1.12729	27.4859	0.571359	0	10.7217	6.40069	52.8889	59.1	1.48994	3.57081	3	0.333333	1.60944		1		5.62772	5.52438	5.90861	5.49543	6.32807	5.21372	5.26252	5.09379	5.60986	61.1677	623	0.000557	0.179133	C2	山西省	1	1	1	0
403	2019	5.73569	0.693147		20.9636	0.369631	0.222137	0.064911	1.77005	27.4859	0.612535	0	10.7304	4.21573	28.5	60.7	1.63006	3.85255			0.693147				5.72558	5.63082	5.92976	5.58241	6.41569		5.47616	5.26017		61.1677	656	-0.075342	0.204332	C2	山西省	1	1	1	0
403	2020	5.78912	1.09861		21.2256	0.414924	0.206596	0.14665	1.36335	27.3061	0.528582	0	10.8303	4.87235	39.0667	62.3									5.79389	5.678	5.95074	5.60743	6.34906		5.6612	5.39414		61.1677	749	-0.031393	0.205685	C2	山西省	1	1	1	0
403	2021	5.88805	1.09861		22.6816	0.107236	0.10735	0.877954	3.84457	18.3464	0.348391	0	11.0794	-5.16929	30.4615										5.89889	5.80732	5.98791	5.55789	6.32574		6.03665	5.5234		2511.78	3749	-0.028655	0.230954	C2	山西省		0	1	1
403	2022	5.90554	1.09861		22.8005	0.14046	0.0891192	0.219834	3.17622	18.3598	0.381715	0	11.2074	0.161084											5.96541	5.68762	6.04717	5.47806	6.17		5.76653	5.53155			5230		0.277327		山西省			1	1
403	2023				22.8786	0.14004	0.0856225	-0.0317917	3.71513	20.9758	0.396974	0																							4814								1
404	2011	3.50915	2.07944	0	22.1623	0.776426	0.0786038	0.162645	0.955315	29.9155	0.724691	0	10.4332	4.69607	32.7273	36.1	0.682688	1.8754	1	1	1.38629	0	1	2	2.96836	3.81088	4.06303	3.59237	3.26423			3.99802		87.5424	762	0.074095	0.253244	C3	河北省	0	0	1	1
404	2012	4.50336	1.38629	0	22.277	0.763796	0.168161	0.0434951	0.980091	29.9155	0.739204	0	10.5074	4.26707	35.2308	41.5	0.723965	1.99077	2	0.5	1.94591	0	1	0	4.1966	4.69272	4.90453	3.77322	4.89027			4.65415		87.5424	833	0.019805	0.31187	C3	河北省	0	0	1	1
404	2013	4.98347	1.94591	0	22.5741	0.609224	0.140759	0.197908	1.25646	28.8055	0.756815	0	10.569	2.1437	26	46.5	0.782151	2.14602	1	1	1.38629	0	1	0	4.66965	5.09895	5.4945	4.17316	6.04617	3.18718		4.48537		87.5424	851	0.017937	0.279148	C3	河北省	0	0	1	1
404	2014	5.08611	2.56495	0.98338	22.611	0.591573	0.111696	0.043652	1.27749	28.8055	0.735252	0	10.5962	0.700282	34.8	49.1	0.859609	2.31922	3	0.333333	2.19722	1.60944	0.98773	2	5.01708	4.88537	5.5249	4.74467	6.04971	4.83692	3.31419	4.38128		87.5424	903	0.019643	0.176218	C3	河北省	0	0	1	1
404	2015	5.30096	1.94591		22.665	0.574696	0.117136	-0.0209554	1.33128	28.8055	0.74472	0	10.603	0.505378	36.5	50.5	0.95536	2.55491	2	0.5	1.94591		0.810035	0	5.15779	5.02684	5.93012	5.08506	5.7262	5.09228	4.97639	4.84961		87.5424	977	0.020683	0.143355	C3	河北省	0	0	1	1
404	2016	5.37231	2.48491	0.581633	22.8154	0.598875	0.127364	0.0158882	1.32221	28.8055	0.773637	0	10.6704	1.2867	40	53.3	1.01052	2.70479			2.83321	1.38629			5.26035	5.28763	5.77598	5.36896	6.07487	5.36251	4.83215	4.97984	5.16319	87.5424	1080	0.031856	0.162547	C3	河北省	0	0	1	1
404	2017	5.55747	3.29584	0.560554	23.0237	0.602868	0.0588117	0.164969	1.29524	28.9518	0.764615	0	10.723	2.29516	35.6364	57	1.17622	2.90557	19	0.0526316	2.70805	1.94591	0.918378	0	5.45486	5.61477	5.75215	5.42295	6.35007	5.40505	5.57345	5.13714	5.59499	87.5424	1234	0.046784	0.18625	C3	河北省	1	0	1	1
404	2018	5.64817	3.93183	0.986122	23.0352	0.582463	0.0400588	0.0981873	1.36063	29.9774	0.768757	0	10.7742	1.0971	34.4	60.7	1.23629	3.02703	11	0.0909091	3.29584	2.56495	0.939195	4	5.57996	5.59443	5.92037	5.47631	6.41139	5.18266	5.43479	5.11271	5.63542	87.5424	1268	0.044768	0.171435	C3	河北省	1	0	1	1
404	2019	5.72378	3.58352	0.65928	23.0504	0.584174	0.0235989	0.076132	1.42937	30.6029	0.777268	0	10.7439	0.234979	27.4	64.4	1.4242	3.46332	16	0.0625	1.79176	1.79176	0.867086	0	5.65385	5.6982	5.96199	5.5553	6.48318		5.63084	5.30172		87.5424	1360	0.04961	0.175607	C3	河北省	1	0	1	1
404	2020	5.77981	4.07754	0.977365	23.1155	0.596269	0.0418768	0.0900781	1.35613	30.6029	0.761997	0	10.7906	1.06633	34.7692	68			22	0.0454545	1.09861	3.04452	0.911461	8	5.72062	5.76649	5.9736	5.59283	6.43778		5.87902	5.40666		87.5424	1564	0.043013	0.183022	C3	河北省	1	0	1	1
404	2021	5.86771	3.3322	0.999989	23.1856	0.606311	0.0641255	0.262707	1.33046	30.6029	0.769396	0	10.8999	-0.484115	32.6667				7	0.142857			0.90198		5.81916	5.86916	6.01088	5.54948	6.38553		6.20041	5.49969		87.5424	466	0.051791	0.174701	C3	河北省		0	1	1
404	2022	5.89068	3.04452	0.999989	23.2548	0.611478	0.0878558	-0.00784732	1.23293	30.6029	0.709808	0	10.9507	0.979503					16	0.0625			0.742154		5.88317	5.77601	6.09085	5.48501	6.23515		6.02605	5.52392			5230		0.235971	C3	河北省			1	1
404	2023				23.3553	0.626413	0.105432	-0.0157667	1.31141	30.6029	0.756049	0																							4814								1
405	2022		0																																5230								1
407	2011	3.67757	1.94591	0	21.8656	0.552447	0.0043558	0.0632823	0.824444	9.2287	0.45076	0	10.765	3.68686	29	37.8	0.77481	1.79374	2	0.5	0.693147	0	1	0	3.54587	3.87453	3.68913	3.78963	3.26423			4.14915		273.128	413	0.037133	0.34907	C2	山东省	0	0	2	1
407	2012	4.61858	1.79176	0.75	21.8786	0.585817	-0.102554	-0.0445983	0.904426	9.2287	0.524998	0	10.8545	4.4639	32.1333	40.1	0.802705	1.88752	6	0.166667	2.30259	1.38629	0.937826	2	4.3963	4.85616	4.77643	4.12147	5.17292			4.74066		273.128	427	0.0814	0.435386	C2	山东省	0	1	2	1
407	2013	5.07705	1.09861		21.9735	0.615876	0.0383019	0.0211081	0.864199	9.2287	0.460206	0	10.9488	3.04643	21.8182	44.7	0.808894	1.93006			1.09861				4.81227	5.24739	5.43512	4.49836	6.18157	3.82581		4.6173		273.128	429	0.067585	0.41293	C2	山东省	0	0	2	1
407	2014	5.20883	1.09861		22.1349	0.506253	0.0314779	0.286407	1.10151	15.1427	0.456874	0	11.0166	1.82189	20	47.6	0.841845	1.97213			2.3979				5.14102	5.08877	5.56099	4.95632	6.23762	5.02289	3.89813	4.52092		273.128	449	0.076168	0.397093	C2	山东省	0	0	2	1
407	2015	5.40114	1.94591		22.1468	0.494332	0.0201045	-0.126349	0.94427	15.4024	0.391712		11.0693	1.3961	35.5294	48.9	0.874058	2.05384			2.94444				5.26326	5.18822	5.97422	5.22666	5.92112	5.23373	5.10619	4.95032	3.49711	273.128	476	0.086007	0.373705	C2	山东省	0	0	2	1
407	2016	5.45346	1.60944		22.1825	0.41451	-0.140823	0.055949	1.12267	15.4002	0.365253	0	11.138	1.81702	29.6667	52.9	0.900941	2.12473			2.83321				5.35089	5.38821	5.81585	5.46189	6.19041	5.43296	4.9788	5.03907	5.28052	15.2162	93	0.090078	0.374286	D	山东省	0	0	2	1
407	2017	5.60969	0		22.3417	0.465132	0.0470346	0.444625	0.864609	9.3259	0.345546		11.1956	1.99238	28.3636	56.5	0.92867	2.1453			2.3979				5.51419	5.6765	5.77118	5.51736	6.42969	5.49895	5.64408	5.19447	5.55239	15.2162	101	0.026531	0.330292	D	山东省	0	0	2	1
407	2018	5.71086	0		22.5838	0.574102	0.066924	0.221487	0.726325	9.3259	0.344713	0	11.242	1.46557	39.0769	60.3	0.976401	2.20717			1.60944				5.64541	5.66591	5.9648	5.57268	6.48176	5.30143	5.50155	5.18996	5.68063	15.2162	103	0.00363	0.331614	D	山东省	0	0	2	1
407	2019	5.79411	0.693147		22.5965	0.552642	0.0722057	0.143822	0.688845	9.9861	0.318677	0	11.1655	1.44419	22.8	64.4	1.17431	2.61729			0.693147				5.7397	5.76688	5.99604	5.63369	6.55641		5.68593	5.36876		15.2162	106	0.015239	0.350337	D	山东省	1	0	2	1
407	2020	5.85452	1.60944		22.6332	0.570321	0.074186	-0.140591	0.723314	9.9861	0.342999	0	11.1865	1.85524	26	68.8					0				5.80711	5.84206	6.01616	5.66184	6.51274		5.97649	5.45843		15.2162	114	0.028607	0.370822	D	山东省	1	0	2	1
407	2021	5.94459	1.09861		22.6746	0.570659	0.03678	-0.0106038	0.632087	22.1601	0.307088	0	11.3111	2.22201	39.0667										5.90969	5.94548	6.05051	5.63453	6.51906		6.24897	5.55817		15.2162	35	0.063013	0.393505	D	山东省		0	2	1
407	2022	5.96967	1.09861		22.6915	0.567544	0.0595435	0.0214674	0.632444	22.1601	0.302945	0	11.3621	2.72867											5.97514	5.86648	6.11817	5.56109	6.4058		6.10207	5.57239			5230		0.462988	D	山东省			2	1
407	2023				22.6629	0.532368	0.0673046	0.00687194	0.621036	22.1601	0.268606	0																							4814								1
408	2011	3.42556	0		19.8743	0.600549	0.0338344	-0.0187542	1.27043	22.7823	0.745138	0	10.2633		19.5556	27.5	0.627557	1.66619							2.70605	3.80799	4.10775	3.64728	3.26423			3.98676		98.2065	762		0.190402	C3	河南省	0	0	2	0
408	2012	4.43888	0		19.9271	0.607177	0.0278079	-0.62977	1.25489	21.4773	0.745248	0	10.3577	9.3048	23.4545	30.4	0.627557	1.66619							4.14202	4.59583	4.87038	4.1239	4.64497			4.60146		13.6595	136	-0.376487	0.248712	F	河南省	0	0	2	0
408	2013	4.9634	0		20.173	0.664357	0.0885292	3.02996	1.29378	19.6907	0.805438	1	10.4403	5.57021	21.7778	34.9	0.709009	1.84996							4.664	5.05133	5.48654	4.47107	5.97894	3.4503		4.42497		13.6595	136	0.031829	0.252055	F	河南省	0	0	2	0
408	2014	5.12188	0		19.939	0.69855	-0.334692	-0.62977	1.3529	19.6907	0.822069	0	10.5206	6.59182	23.6364	36.9	0.763667	1.93683							5.06588	4.89215	5.56187	4.92056	6.02946	4.91427	3.15572	4.43141		13.6595	134	0.372588	0.237816	F	河南省	0	0	2	0
408	2015	5.32953	0		19.9552	0.833984	-0.564581	1.11674	1.06585	19.6907	0.793554	0	10.5745	6.59995	17	39.2	0.829597	2.09934							5.20675	5.02421	5.94994	5.16467	5.72909	5.1426	4.84537	4.87443	2.7543	13.6595	138	0.095445	0.206694	F	河南省	0	0	2	0
408	2016	5.40666	0		22.7194	0.186463	0.303119	3.02996	2.99849	43.6669	0.441262	0	10.6074		35.875	48.1	1.14993	2.57962							5.25875	5.33533	5.86354	5.36763	6.20853	5.32217	4.81035	4.95987	5.2748	3.44717	140		0.250081	F	黑龙江省	0	1	0	1
408	2017	5.55211	0		22.7703	0.156207	0.194353	0.219101	3.13261	43.0786	0.4682	0	10.6434	-1.15478	24.4	52	1.11305	2.57939							5.42493	5.62351	5.78312	5.36914	6.38609	5.3817	5.5648	5.155	5.56847	14.5318	612	-0.376487	0.171872	C2	黑龙江省	0	1	0	1
408	2018	5.61944	1.09861		22.9624	0.207796	0.121713	-0.155242	2.22904	43.0786	0.455949	0	10.6753	0.853987	26.6667	56.3	1.22402	2.75182							5.54956	5.54472	5.92233	5.39441	6.34786	5.12005	5.36177	5.07941	5.655	14.5318	623	-0.344806	0.101308	C2	黑龙江省	1	1	0	1
408	2019	5.68313	0		22.9896	0.180113	0.0401855	-0.246966	1.58399	43.0786	0.280199	0	10.4963	1.31045	34.7143	60.9	1.56035	3.57054							5.62326	5.6191	5.9491	5.46807	6.4292		5.50073	5.19977		14.5318	656	-0.238253	0.0800969	C2	黑龙江省	1	1	0	1
408	2020	5.72709	0		22.884	0.0876396	0.0289296	-0.0570064	3.12356	43.0786	0.26437	0	10.6604		21	65.9									5.67497	5.68594	5.94304	5.4871	6.4223		5.71014	5.3115		14.5318	749		0.0587028	C2	黑龙江省	1	1	0	1
408	2021	5.83522	2.07944		23.0864	0.110191	0.164337	0.903136	2.37373	40.7875	0.249131	0	10.7635	-1.2578	25.6364										5.79482	5.81769	5.98566	5.48295	6.39729		6.09885	5.4584		14.5318	233	-0.327888	0.0871524	C2	黑龙江省		0	0	1
408	2022	5.85391	0.693147		23.3287	0.104367	0.481337	1.26189	3.56622	25.6364	0.363968	0	10.8415	-3.07732											5.85987	5.72472	6.03668	5.41644	6.29218		5.87822	5.47618			5230		0.136254	C2	黑龙江省			0	1
408	2023				23.3688	0.0738976	0.271102	-0.362244	3.36026	22.879	0.22311	0																							4814								1
409	2011	3.52842	0		19.3464	0.110442	0.144073	3.02996	6.21112	26.7778	0.674048	0	10.1526		17.7778	26.6	0.898549	2.16004							3.054	4.03566	3.57403	3.89264	3.70451			4.13581		193.358	762		0.263405	C3	安徽省	0	0	1	0
409	2012	4.58118	0		20.9043	0.213988	0.163841	2.43754	1.64777	26.8296	0.300623	0	10.2679		40.2353	31.3	0.945923	2.27324							4.20559	4.93491	4.8147	4.21715	5.37393			4.73198		20.9104	136		0.393729	F	安徽省	0	0	1	0
409	2013	5.07705	0		21.2981	0.383685	0.125	0.367785	0.855001	23.9175	0.245896	0	10.9488	1.91947	41.5789	44.7	0.808894	1.93006			0.693147				4.81227	5.24739	5.43512	4.49836	6.18157	3.82581		4.6173		28.3251	59	-0.264636	0.41293	B	山东省	0	1	2	0
409	2014	5.20883	0		21.9208	0.617375	-0.0249614	-0.223428	0.249377	23.9175	0.105191	0	11.0166	3.50446	26	47.6	0.841845	1.97213			1.60944				5.14102	5.08877	5.56099	4.95632	6.23762	5.02289	3.89813	4.52092		28.3251	64	0.099893	0.397093	B	山东省	0	0	2	1
409	2015	5.40114	1.38629		22.4596	0.727898	0.0877471	3.02996	0.62523	15.8753	0.34583	0	11.0693	4.02372	26	48.9	0.874058	2.05384			2.07944				5.26326	5.18822	5.97422	5.22666	5.92112	5.23373	5.10619	4.95032	3.49711	28.3251	68	-0.157736	0.373705	B	山东省	0	0	2	1
409	2016	5.45346	2.48491		22.5475	0.78185	-0.132431	-0.000987172	0.545536	17.7423	0.372887	0	11.138	4.01704	30	52.9	0.900941	2.12473			2.77259				5.35089	5.38821	5.81585	5.46189	6.19041	5.43296	4.9788	5.03907	5.28052	17.2266	23	0.049974	0.374286	S	山东省	0	0	2	1
409	2017	5.60969	0		22.5106	0.818473	-0.222658	-0.354984	0.543143	16.5153	0.365252	0	11.1956	4.42645	26.6667	56.5	0.92867	2.1453			2.70805				5.51419	5.6765	5.77118	5.51736	6.42969	5.49895	5.64408	5.19447	5.55239	17.2266	23	0.149976	0.330292	S	山东省	0	0	2	1
409	2018	5.71086	0		22.2907	0.551379	0.078734	1.14325	1.32741	16.7061	0.620867	0	11.242		42.375	60.3	0.976401	2.20717			1.38629				5.64541	5.66591	5.9648	5.57268	6.48176	5.30143	5.50155	5.18996	5.68063	17.2266	23		0.331614	S	山东省	0	0	2	1
409	2019	5.79411	1.09861		22.0673	0.666963	-0.508711	-0.276102	0.929426	16.7061	0.533586	0	11.1655		43.1765	64.4	1.17431	2.61729			1.38629				5.7397	5.76688	5.99604	5.63369	6.55641		5.68593	5.36876		17.2266	23		0.350337	S	山东省	1	0	2	0
409	2020	5.85452	2.77259		20.7197	0.427478	0.107613	-0.0250454	1.6693	16.7061	0.710778	0	11.1865		30.8	68.8					0.693147				5.80711	5.84206	6.01616	5.66184	6.51274		5.97649	5.45843		17.2266	23		0.370822	S	山东省	1	0	2	0
409	2021	5.94459	1.38629		20.905	0.499622	0.0596148	-0.62977	1.47955	16.7061	0.735033	0	11.3111	3.59274	29.6										5.90969	5.94548	6.05051	5.63453	6.51906		6.24897	5.55817		25.8215	58	-0.036253	0.393505	I	山东省		0	2	0
409	2022	5.96967	1.60944		21.6309	0.339656	0.0546763	1.14692	2.48174	35.9278	0.763515	0	11.3621	-1.94159											5.97514	5.86648	6.11817	5.56109	6.4058		6.10207	5.57239			5230		0.462988		山东省			2	0
409	2023				21.6932	0.335182	0.0669611	0.0461569	2.45071	35.9278	0.776877	0																							4814								0
410	2011	3.75864	2.30259	0.851562	23.2374	0.868213	0.0692882	0.194342	0.928901	42.3351	0.781579	0	10.4487	5.63	24.6				8	0.125	2.48491	1.79176	0.976956	15	3.7228	3.88074	3.63152	4.0816	4.04375			3.741			752		0.401282	C3	重庆市			2	1
410	2012	4.61532	2.63906	0.625	23.2976	0.875378	0.0207369	-0.189782	0.917397	42.3476	0.775457	0	10.5691	7.36611	32				9	0.111111	2.83321	1.09861	0.959738	20	4.45887	4.76337	4.78791	4.49536	5.19761			4.52309			923		0.431691	C3	重庆市			2	1
410	2013	5.08053	2.70805	0.864198	23.5189	0.833668	0.0157603	-0.0523725	0.987318	33.0803	0.799623	0	10.6741	5.15996	38				14	0.0714286	3.3673	1.60944	0.863986	72	4.83842	5.1885	5.48786	4.73092	6.15626	3.5619		4.46556			1057		0.418161	C3	重庆市			2	1
410	2014	5.22419	2.3979	0.277778	23.7263	0.863882	0.00808103	0.05907	1.13875	30.0901	0.835438	0	10.7758	4.67846	27.7778				9	0.111111	3.55535	0.693147	0.809788	63	5.17372	5.06815	5.57833	5.06468	6.24224	4.95477	3.54962	4.52721			1097		0.426689	C3	重庆市			2	1
410	2015	5.40645	1.60944		23.8274	0.89864	-0.255871	-0.183116	1.32017	30.1197	0.834455	0	10.8652	5.36684	37.1667						3.21888				5.29059	5.15086	5.978	5.25593	5.97977	5.12765	4.92035	4.88583	3.80488		1134		0.386569	C3	重庆市			2	1
410	2016	5.45911	2.77259	0.8	23.934	0.966771	-0.836894	-0.0219471	1.10752	30.1346	0.813746	0	10.9768	4.58023	42.3333				8	0.125	2.77259	1.09861	0.92723	18	5.37077	5.35911	5.83217	5.46411	6.23086	5.34635	4.7877	4.99402	5.31204		1278		0.389661	C3	重庆市			2	1
410	2017	5.62512	3.13549	0.942149	23.7872	0.952312	0.117453	-0.329056	0.903782	30.1346	0.797885	0	11.0579		35.4				10	0.1	2.48491	1.79176	0.62975	30	5.52347	5.71111	5.77011	5.50784	6.43253	5.45265	5.65583	5.18991	5.88632		1120		0.374322	C3	重庆市			2	1
410	2018	5.71219	2.94444	0.973333	23.7384	0.987941	-0.836894	0.197089	0.85987	30.1346	0.759053	0	11.0964	4.3822	40.8571				2	0.5	3.04452	1.79176	0.810955	0	5.65637	5.65807	5.95516	5.56816	6.43344	5.19991	5.54205	5.18406	5.74047		1214		0.335121	C3	重庆市			2	1
410	2019	5.78834	2.56495	0.75	22.699	0.848012	-0.836894	-0.62977	1.09518	29.99	0.614362	0	11.2362		38.75				6	0.166667	2.77259	1.38629	0.699014	0	5.7431	5.74096	5.99551	5.60721	6.53055		5.68137	5.31688			1125		0.335526	C3	重庆市			2	1
410	2020	5.84576	2.30259	0.5	22.438	0.937497	-0.836894	0.340271	0.903554	29.99	0.536417	0	11.2666		36.7273				6	0.166667	2.19722	0.693147	0.827935		5.80026	5.84327	5.98677	5.6135	6.53529		6.02447	5.39017			787		0.348072	C3	重庆市			2	1
410	2021	5.92485	3.2581	0.999498	21.82	0.987941	0.481337	0.264776	0.689017	29.99	0.53438	0	11.3723		36.6667				33	0.030303			0.959997	15	5.89505	5.92578	6.01591	5.55766	6.50532		6.26928	5.49096			3749		0.335711	C3	重庆市			2	0
410	2022	5.94862	2.70805	0.999864	22.0058	0.729942	0.0544405	-0.0167652	1.29305	42.8989	0.615238	0	11.4149						18	0.0555556			0.746868	0	5.9592	5.85015	6.07559	5.48229	6.43507		6.11252	5.5014			5230		0.400745		重庆市			2	0
410	2023				21.8773	0.688403	0.0297539	-0.101112	1.12293	42.8989	0.554661	0																							4814								0
411	2011	3.84074	0		22.0259	0.750787	0.481337	0.284428	1.19142	21.3545	0.888899	0	10.2715	4.81182	19.5556	38.9	1.08125	2.24977							3.46449	4.07312	4.28538	4.10363	4.1112			4.02642		63.3246	110	0.001984	0.458652	F	海南省	0	0	2	1
411	2012	4.64381	0		22.1367	0.745088	0.146286	0.242026	1.19675	21.3545	0.887546	0	10.3852	4.63169	25	43.7	0.956271	2.09633							4.38838	4.80172	5.00381	4.46694	5.13397			4.64487		63.3246	136	-0.006114	0.46439	F	海南省	0	0	2	1
411	2013	5.07054	0		22.2914	0.740446	0.147212	0.168022	1.23086	21.3545	0.897683	0	10.4819	3.32556	19.7778	46.4	0.994925	2.19986							4.81015	5.16118	5.53098	4.70737	6.14949	3.48768		4.3921		63.3246	136	-0.00131	0.403214	F	海南省	0	0	2	1
411	2014	5.1964	0		22.3741	0.737726	0.0982836	0.137801	1.22994	21.3545	0.898289	0	10.5694		30.4615	47.6	1.05802	2.23855							5.14744	5.04213	5.54529	5.06076	6.27242	4.91713	3.76097	4.27569		63.3246	134	0.003333	0.373457	F	海南省	0	0	2	1
411	2015	5.44385	0		22.5356	0.752556	0.10679	0.0989516	1.19832	21.5432	0.895977	0	10.6169	2.81392	32	51.6	1.26183	2.72343							5.26404	5.22526	6.08584	5.27602	6.08404	5.102	5.0973	4.85857	4.04375	63.3246	138	0.004302	0.479124	F	海南省	1	0	2	1
411	2016	5.44914	0		22.6673	0.757153	0.119462	0.115792	1.19758	21.5432	0.898222	0	10.6998	2.96353	29.7778	51.6	1.33451	2.96887							5.35229	5.39973	5.78023	5.45101	6.33242	5.31569	4.94224	4.9032	5.33896	63.3246	140	0.007763	0.362577	F	海南省	1	0	2	1
411	2017	5.62272	0		22.9297	0.790254	0.106302	0.0956118	1.15888	29.88	0.900469	0	10.7879	2.87869	25.1111	52.7	1.97428	4.6672							5.53887	5.69889	5.73765	5.51211	6.48746	5.46915	5.67835	5.1443	5.63192	63.3246	148	0.0029	0.367417	F	海南省	1	0	2	1
411	2018	5.73889	0		22.9197	0.768319	0.112252	0.0838199	1.25294	29.88	0.900502	0	10.8581	3.0296	37	53.8	1.3042	2.69647							5.68834	5.70789	5.93633	5.58291	6.52697	5.21366	5.59342	5.21664	5.70625	63.3246	151	0.005258	0.406547	F	海南省	1	0	2	1
411	2019	5.79834	0		23.1	0.72408	0.133602	0.200505	1.27749	24.9	0.889215	0	10.9421	2.85457	33.2727	54.8	1.2948	2.57169							5.76961	5.75402	5.95735	5.64295	6.55273		5.68364	5.30649		63.3246	153	0.004179	0.361233	F	海南省	1	0	2	1
411	2020	5.84369	0		23.1437	0.715042	0.11099	0.0165554	1.34717	24.9	0.892543	0	10.9175	3.05319	38.4286	55.7									5.81968	5.82377	5.95184	5.66056	6.4918		6.00424	5.37177		63.3246	160	0.004579	0.342723	F	海南省	1	0	2	1
411	2021	5.93053	0		23.2284	0.712904	0.117872	0.0688884	1.39023	24.2725	0.877223	0	11.062	2.85467	41.0769										5.91209	5.93521	5.98111	5.63853	6.46609		6.28461	5.474		2511.78	3749	0.001071	0.352217	F	海南省		0	2	1
411	2022	5.94877	0		23.3007	0.705025	0.125032	0.14546	1.35236	24.0345	0.8855	0	11.1065	3.93185											5.97533	5.84637	6.03318	5.54605	6.37155		6.09847	5.4743			5230		0.401177		海南省			2	1
411	2023				23.3558	0.656249	0.135893	0.0467962	1.45626	28.8738	0.873442	0																							4814								1
413	2011	3.42556	0		19.7401	0.305501	0.0487055	0.332753	2.26601	28.9257	0.691633	0	10.2633	8.13706	14	27.5	0.627557	1.66619							2.70605	3.80799	4.10775	3.64728	3.26423			3.98676		98.2065	762	-0.072262	0.190402	C3	河南省	0	0	2	0
413	2012	4.43888	0.693147		21.4468	0.755861	0.481337	3.02996	2.33631	28.9257	0.818878	0	10.3577	8.1341	14	30.4	0.627557	1.66619							4.14202	4.59583	4.87038	4.1239	4.64497			4.60146		98.2065	833	-0.374195	0.248712	C3	河南省	0	0	2	0
413	2013	4.9634	1.60944		22.9241	0.349694	0.128433	0.196378	8.14782	14.3999	0.744213	0	10.4403	0.894378	31.3333	34.9	0.709009	1.84996			0.693147				4.664	5.05133	5.48654	4.47107	5.97894	3.4503		4.42497		98.2065	851	-0.376487	0.252055	C3	河南省	0	1	2	1
413	2014	5.12188	0.693147		23.2464	0.480613	0.147234	1.30003	3.39328	14.6537	0.649717	0	10.5206		37.5556	36.9	0.763667	1.93683			1.94591				5.06588	4.89215	5.56187	4.92056	6.02946	4.91427	3.15572	4.43141		98.2065	903	-0.281988	0.237816	C3	河南省	0	1	2	1
413	2015	5.32953	2.94444		24.0836	0.49437	0.132386	1.16955	2.59455	21.6416	0.603213	0	10.5745	-2.83285	38.2222	39.2	0.829597	2.09934	23	0.0434783	2.63906		0.960034		5.20675	5.02421	5.94994	5.16467	5.72909	5.1426	4.84537	4.87443	2.7543	98.2065	977	-0.232281	0.206694	C3	河南省	0	1	2	1
413	2016	5.41219	3.2581	0.88	24.5697	0.507345	0.0696519	0.484089	3.809	11.3153	0.741145	0	10.659	-2.62391	35.3333	43.4	0.879616	2.20187	66	0.0151515	2.89037	1.60944	0.866135		5.30651	5.2994	5.83422	5.42062	6.10179	5.39253	4.72967	4.98824	5.27788	98.2065	1080	-0.168103	0.264464	C3	河南省	0	1	2	1
413	2017	5.5907	3.82864	0.92	24.9381	0.526364	0.0703426	1.51204	2.25016	15.8977	0.687407	0	10.7509	-0.741156	33.3333	47.3	0.913191	2.22774	88	0.0113636	4.21951	1.94591	0.910485		5.49079	5.63679	5.79634	5.51136	6.37033	5.49227	5.55611	5.13782	5.70449	98.2065	1234	-0.081734	0.277045	C3	河南省	0	1	2	1
413	2018	5.69291	4.23411	0.84	25.0079	0.539472	0.0692978	0.627314	1.67079	15.969	0.626109	1	10.8228	0.911335	38.6	51.6	0.969089	2.28612	190	0.00526316	4.21951	2.07944	0.750047	0	5.63284	5.62309	5.96683	5.59724	6.44167	5.32318	5.38024	5.18355	5.64174	98.2065	1268	-0.030651	0.284727	C3	河南省	0	1	2	1
413	2019	5.77803	4.40672	0.92	24.9392	0.534897	-0.0479873	-0.378671	1.35816	15.969	0.597473	0	10.94	2.7872	38.8	56.2	1.00724	2.27866	187	0.00534759	3.78419	1.79176	0.809382	63	5.73768	5.71324	5.99685	5.68018	6.48311		5.56379	5.36892		98.2065	1360	0.019568	0.309277	C3	河南省	0	1	2	1
413	2020	5.83426	2.99573	0.998464	24.895	0.558631	-0.115504	-0.597875	1.10587	15.969	0.528799	0	10.923	2.25483	26.8333	61.2			114	0.00877193	2.94444	3.80666	0.830176		5.80563	5.7752	6.01449	5.70023	6.40094		5.83928	5.48015		98.2065	1564	0.184087	0.31852	C3	河南省	1	1	2	1
413	2021	5.92792	2.77259	0.99997	24.8582	0.586016	-0.105063	-0.201001	0.998943	15.969	0.530637	0	10.9922	2.48681	14				227	0.00440529			0.922052		5.90801	5.89495	6.04492	5.65173	6.37719		6.17829	5.58639		2511.78	3749	0.254345	0.344629	C3	河南省		0	2	1
413	2022	5.94906	2.77259	0.99999	24.7939	0.596684	-0.0725329	0.0462816	0.923602	16.2454	0.523522	1	11.0366	3.1205					2	0.5			0.973828		5.97611	5.79658	6.10309	5.58672	6.2672		5.96687	5.58018			5230		0.402033		河南省			2	1
415	2011	4.1444	0		23.6473	0.541802	0.0833805	2.34312	2.61815	44.9021	0.2988	0	11.0396	1.42375	30	46.8	0.974655	2.31294							4.21509	4.38477	3.51423	4.39161	4.36297			4.37387		5.32035	23	-0.085124	0.716899	L	江苏省	0	1	0	1
415	2012	4.81243	0		24.1246	0.680917	0.0696928	1.33177	0.51549	44.9021	0.0931555	0	11.1324	4.14209	20	50	1.00664	2.40294			0				4.67926	5.05974	4.70899	4.58823	5.42965			4.89208		5.32035	23	0	0.678163	L	江苏省	0	1	0	1
415	2013	5.2039	0		24.7685	0.853207	0.148544	1.55895	0.552892	44.9021	0.17066	0	11.23	3.12904	16	51.7	1.03486	2.46749			0				4.98141	5.41205	5.41743	4.85803	6.29873	4.24878		4.83199		5.32035	23	0	0.615471	L	江苏省	0	1	0	1
415	2014	5.32379	0		24.9387	0.81397	0.112339	0.074565	0.659905	44.32	0.196189	0	11.3129	2.75658	18	53.8	1.0689	2.50903							5.26879	5.30871	5.50947	5.21722	6.41521	5.20472	4.27792	4.78357		5.32035	23	0	0.630098	L	江苏省	0	1	0	1
415	2015	5.5013	0		25.6053	0.75331	0.0792366	0.409674	1.34169	44.6422	0.316854		11.385	0.005243	26	55.5	1.12479	2.66328			0				5.37962	5.3919	5.95023	5.42684	6.09122	5.37898	5.28234	5.15491	4.48232	5.32035	25	-0.000415	0.628257	L	江苏省	0	1	0	1
415	2016	5.54029	0		26.1015	0.825801	0.0808593	1.51139	0.982807	34.5562	0.20595	1	11.4813	2.18687	27.2857	56.6	1.17728	2.7422							5.45626	5.53764	5.78012	5.63369	6.3292	5.5426	5.1479	5.16031	5.53658	5.32035	35	-0.020181	0.620678	L	江苏省	1	1	0	1
415	2017	5.6994	0		26.1516	0.882111	0.086291	0.481368	0.743597	34.9069	0.164274	1	11.582	3.01032	18	57.5	1.18916	2.70242							5.61065	5.79888	5.78595	5.69808	6.535	5.62125	5.7632	5.32353	5.70957	5.32035	40	-0.007261	0.596024	L	江苏省	1	1	0	1
415	2018	5.81419	1.09861		26.1516	0.807245	0.0588747	0.149059	1.00076	34.537	0.192394	0	11.6542	3.59129	26	58.4	1.24973	2.75864							5.74605	5.8114	6.01523	5.74774	6.59674	5.45925	5.71099	5.34147	5.76682	5.32035	42	-0.006083	0.618599	L	江苏省	1	1	0	1
415	2019	5.8942	0		26.1516	0.794469	0.0605994	-0.0602546	0.606851	30.3149	0.0931555	0	11.7249	3.56952	16	59.2	1.34856	2.90429							5.83627	5.90399	6.04954	5.78086	6.67082		5.87101	5.50242		5.32035	46	0.003533	0.621151	L	江苏省	1	1	0	1
415	2020	5.94702	0		26.1516	0.833929	-0.178831	-0.293407	0.750987	28.016	0.107262	0	11.7055	3.76792	20.6	60									5.8947	5.98143	6.04666	5.79057	6.62312		6.17836	5.57162		5.32035	51	0.003843	0.623675	L	江苏省	1	1	0	1
415	2021	6.02568	0		26.1516	0.839347	-0.0277274	-0.0228724	0.415043	28.016	0.0931555	0	11.828	3.91334	24.1818										5.9906	6.06378	6.06804	5.7664	6.63345		6.40552	5.63234		2511.78	3749	0.003053	0.643254	L	江苏省		0	0	1
415	2022	6.05224	0		26.1516	0.83587	-0.0570149	0.191529	0.329305	28.016	0.0931555	0	11.8803	4.15746											6.05389	5.99886	6.13756	5.69374	6.56322		6.28011	5.64131			5230		0.720279		江苏省			0	1
415	2023				26.1516	0.825602	0.0409329	0.0549145	0.307373	28.016	0.0931555	0																							4814								1
416	2011	3.67757	0										10.765	0.247019	38.7692										3.54587	3.87453	3.68913	3.78963	3.26423			4.14915			752		0.34907	F	山东省			2	1
416	2012	4.61858	0										10.8545	-0.931265	40										4.3963	4.85616	4.77643	4.12147	5.17292			4.74066			923		0.435386	F	山东省			2	1
416	2013	5.07705	0										10.9488	-0.955847	37.2						0				4.81227	5.24739	5.43512	4.49836	6.18157	3.82581		4.6173			1057		0.41293	F	山东省			2	1
416	2014	5.20883	0										11.0166	0.436911	53										5.14102	5.08877	5.56099	4.95632	6.23762	5.02289	3.89813	4.52092			1097		0.397093	F	山东省			2	1
416	2022	5.96967	0										11.3621												5.97514	5.86648	6.11817	5.56109	6.4058		6.10207	5.57239			5230		0.462988		山东省			2	1
417	2011	3.52842	0		22.5432	0.565579	0.269828	0.210966	1.38555	22.1313	0.753449	1	10.1526	-0.801495	33.0909	26.6	0.898549	2.16004							3.054	4.03566	3.57403	3.89264	3.70451			4.13581		20.9104	110	-0.034771	0.263405	F	安徽省	0	1	1	1
417	2012	4.58118	0		22.6201	0.539711	0.159753	0.0647869	1.34481	22.1313	0.692702	1	10.2679	0.043896	38.375	31.3	0.945923	2.27324							4.20559	4.93491	4.8147	4.21715	5.37393			4.73198		20.9104	136	-0.033143	0.393729	F	安徽省	0	1	1	1
417	2013	5.02276	0		22.7405	0.540901	0.145505	0.088354	1.26963	22.1313	0.648413	0	10.3735	-1.41291	43.125	35.9	0.991807	2.37768							4.67758	5.25677	5.4181	4.55734	6.2016	3.62487		4.61472		20.9104	136	-0.029767	0.3338	F	安徽省	0	1	1	1
417	2014	5.20175	0		22.7964	0.532677	0.124509	0.0062732	1.20763	22.1381	0.608917	0	10.4465	-1.08294	41	36.9	1.03923	2.45287							5.05981	5.16387	5.61028	5.02059	6.3045	5.01913	4.09368	4.59502		20.9104	134	-0.043538	0.383602	F	安徽省	0	1	1	1
417	2015	5.35791	0		22.8389	0.530825	0.0874278	-0.0207981	1.0704	22.1381	0.537223	0	10.4912	-0.012005	36.1667	39.4	1.15329	2.7085							5.15127	5.25112	5.94602	5.2828	5.98318	5.23713	5.16638	5.00776	3.88239	20.9104	138	-0.035585	0.271449	F	安徽省	0	0	1	1
417	2016	5.43712	0		22.9452	0.551745	0.0901878	-0.00296306	1.11922	38.0044	0.555372		10.5856	-0.156729	42	44.3	1.22474	2.88106							5.27758	5.44222	5.82759	5.51654	6.26295	5.45711	4.99782	5.08636	5.36772	20.9104	140	-0.02961	0.330237	F	安徽省	1	0	1	1
417	2017	5.60799	0		23.0354	0.572341	0.070014	0.0671818	1.06343	38.0044	0.552702	0	10.6782	-0.017991	29.8182	49.5	1.27083	2.9218							5.46257	5.73834	5.78529	5.60329	6.49635	5.5622	5.64402	5.24143	5.77632	20.9104	148	-0.022979	0.325494	F	安徽省	1	0	1	1
417	2018	5.71976	0		23.0758	0.575794	0.0715021	0.0281067	1.01869	38.0044	0.5425	0	10.7729	-0.07474	38.5	54.4	1.28281	2.924							5.61461	5.73857	5.97834	5.6573	6.58777	5.39755	5.5401	5.25647	5.70372	20.9104	151	-0.007015	0.355174	F	安徽省	1	0	1	1
417	2019	5.80299	0		23.1047	0.562743	0.0537784	0.0212151	0.926892	38.0044	0.468031	0	10.9767	2.26795	40.5455	59	1.18331	2.60446							5.71091	5.83637	6.00908	5.71749	6.65093		5.74998	5.41661		20.9104	153	-0.003563	0.373282	F	安徽省	1	0	1	1
417	2020	5.86126	0		23.1326	0.564571	0.03953	-0.419745	1.05167	38.0044	0.544394	0	11.0576	1.59547	50.125	63.2									5.78304	5.90576	6.01465	5.73446	6.6035		6.03643	5.50216		20.9104	160	-0.008111	0.388464	F	安徽省	1	0	1	1
417	2021	5.95486	0		23.28	0.609406	0.0499707	0.00127161	1.0364	38.0044	0.515562	0	11.1608	0.907459	45.8667										5.90107	5.99365	6.05119	5.70451	6.56884		6.30412	5.58823		2511.78	3749	-0.035633	0.42403	F	安徽省		0	1	1
417	2022	5.97716	0		23.293	0.601921	0.0445209	-0.00566462	1.08861	38.0044	0.520748		11.2064	1.90419											5.9663	5.91243	6.1166	5.63967	6.45515		6.15444	5.59966			5230		0.48548		安徽省			1	1
417	2023				23.2997	0.575139	0.0624353	0.0612757	1.02158	38.0044	0.46266	0																							4814								1
418	2011	3.42556	2.70805	0.888385	22.9365	0.566435	0.144081	-0.0202408	1.41559	34.6539	0.79759	0	10.1716	2.20236	25.3333	24.4	0.780769	1.99699	10	0.1	2.19722	1.60944	0.872703	12	2.70605	4.02213	3.61658	4.03777	3.8416			4.06113		866.292	762	0.020218	0.211349		江西省	0	1	2	1
418	2012	4.53185	3.2581	0.939441	22.8519	0.494206	0.0922239	-0.371346	1.6103	35.2041	0.792344	0	10.2681	2.00949	34	28.5	0.842639	2.13281	21	0.047619	3.04452	2.56495	0.967436	323	4.10792	4.89545	4.82767	4.31815	5.33417			4.68213		866.292	833	0.015074	0.341097		江西省	0	1	2	1
418	2013	4.99132	4.86753	0.914047	22.9449	0.508342	0.108085	0.264946	1.63022	35.2041	0.825841	0	10.3713	-0.099261	29.8	32.6	0.898219	2.24548	61	0.0163934	4.04305	2.3979	0.993555	10944	4.61324	5.2189	5.44579	4.62947	6.17055	3.76561		4.53689		866.292	851	0.016627	0.289892		江西省	0	1	2	1
418	2014	5.1744	5.34711	0.989836	23.1548	0.54779	0.16341	0.237886	1.5757	37.7791	0.860949	0	10.4537	-2.09885	37.0909	34.1	0.973711	2.34277	79	0.0126582	4.68213	2.07944	0.988796	13938	5.00883	5.12509	5.639	5.03786	6.28356	4.99775	3.78986	4.59097		866.292	903	0.010675	0.332357		江西省	0	0	2	1
418	2015	5.34401	5.72359	0.999878	23.3855	0.582086	0.1892	0.215417	1.53679	37.7791	0.89006	0	10.5112	-3.36649	35.6667	38.7	1.07236	2.55139	104	0.00961538	5.49717	2.56495	0.985846	34568	5.14668	5.21211	5.94054	5.27187	5.98623	5.20549	4.97321	5.02026	3.8764	866.292	977	0.010777	0.239507		江西省	0	1	2	1
418	2016	5.41501	5.72359	0.988589	23.6617	0.631521	0.207429	0.243937	1.45537	37.7791	0.917499	0	10.6066	-1.73764	27.2	44.6	1.15428	2.71359	201	0.00497512	5.93225	3.21888	0.968298	34568	5.24591	5.41047	5.83505	5.48898	6.27903	5.42353	4.86014	5.05691	5.3093	866.292	1080	0.006402	0.271825		江西省	0	1	2	1
418	2017	5.59161	5.72359	0.999974	23.7838	0.614859	0.225127	0.309141	1.49313	37.7791	0.916889	0	10.6788	1.85671	22.8889	50.4	1.27561	2.88956	196	0.00510204	6.08222	3.8712	0.94821	34568	5.43599	5.72658	5.785	5.56818	6.51108	5.55101	5.60665	5.206	5.79159	866.292	1234	0.006592	0.279578		江西省	1	1	2	1
418	2018	5.6945	4.99721	0.99995	23.8829	0.586257	0.237214	0.10532	1.57631	37.7791	0.920696	0	10.7671	-1.06511	29.7778	56.8	1.37132	2.96428	102	0.00980392	5.6204	3.66356	0.966751	7168	5.58898	5.69547	5.97889	5.61131	6.53472	5.34238	5.48267	5.23017	5.69236	866.292	1268	0.004593	0.288839		江西省	1	1	2	1
418	2019			0.999849																	5.14166	2.99573													1125						1		1
418	2020																				3.13549														787								1
419	2011	3.42556	0		21.9957	0.532363	0.168274	0.145013	0.92181	45.113	0.453241	1	9.88303	1.16051	16.75	27.4	1.06003	2.65488							2.70605	3.80799	4.33873	3.59237	3.26423			3.10995		31.0225	110	-0.013783	0.0409567	F	甘肃省	0	0	1	1
419	2012	4.34756	0		22.0336	0.530868	0.0911664	0.0381792	0.95755	45.113	0.50105	1	9.9978	1.15751	20	31	1.16846	2.85141							4.02034	4.24821	5.0863	3.59237	4.76269			3.96215		31.0225	136	-0.011931	0.165957	F	甘肃省	0	0	1	1
419	2013	4.86283	0		22.0622	0.520257	0.0814118	0.101738	1.01425	45.113	0.520175	1	10.108	0.169763	18.8889	34.7	1.27859	3.08902							4.58262	4.74667	5.55914	4.24147	5.87802	2.1883		3.59539		31.0225	136	0.006935	0.124159	F	甘肃省	1	0	1	1
419	2014	5.07991	0		22.0529	0.487812	0.0732122	0.00735999	1.13176	45.113	0.53424	1	10.1824	0.242987	18.6667	36.8	1.49634	3.43861							5.00462	4.68481	5.68562	4.71769	6.05542	4.70302	3.15572	3.57906		31.0225	134	0.005625	0.16576	F	甘肃省	1	0	1	1
419	2015	5.30221	0		22.0695	0.487041	0.0567051	-0.030409	1.12436	44.8823	0.529077	1	10.1722	0.603344	18.8889	38.8	1.87593	4.13924							5.13973	4.83826	6.07682	4.96018	5.76538	4.87137	4.67442	4.43959	2.27006	31.0225	138	0.012625	0.146081	F	甘肃省	1	0	1	1
419	2016	5.32355	0		22.1039	0.475139	0.0573612	-0.093825	1.08095	44.3304	0.495147	1	10.2271	0.447484	16	42.4	2.08148	4.38849							5.24852	5.15708	5.74056	5.20453	6.0731	5.14792	4.60214	4.71054	5.13596	31.0225	140	0.021585	0.0433708	F	甘肃省	1	0	1	1
419	2017	5.50036	0		22.1479	0.470669	0.0688007	0.0396599	1.19064	44.3304	0.539932	1	10.2575	0.671484	16	46.7	2.24331	4.49442							5.43103	5.48639	5.72064	5.28289	6.26682	5.25402	5.49484	4.88864	5.46967	31.0225	148	0.027145	0.0370822	F	甘肃省	1	0	1	1
419	2018	5.59033	0		22.3181	0.394411	0.0649314	-0.0405272	1.3565	44.3304	0.459454	1	10.3525	0.086283	16	51	2.23608	4.37272							5.56945	5.4316	5.87924	5.33643	6.23777	4.9823	5.24524	4.96028	5.53771	31.0225	151	0.025586	0.0322757	F	甘肃省	1	0	1	1
419	2019	5.67037	0		22.3529	0.374371	0.0647742	-0.0820678	1.44491	44.3304	0.458672	1	10.4041	1.48026	16	55.2	3.00072	5.14316							5.66404	5.53237	5.89758	5.46486	6.3247		5.37949	5.14485		31.0225	153	0.023409	0.050883	F	甘肃省	1	0	1	1
419	2020	5.72522	0		22.3971	0.348544	0.0620061	-0.37987	1.75958	44.3304	0.478273	1	10.4911	0.51648	21.8182	59.3									5.73615	5.5848	5.90905	5.52236	6.24421		5.60337	5.27055		31.0225	160	0.039135	0.054397	F	甘肃省	1	0	1	1
419	2021	5.83527	0		22.4802	0.424588	0.0472097	0.00533146	1.84404	44.3304	0.427715	1	10.6224	0.169298	19.25										5.84459	5.7354	5.96796	5.43949	6.17475		6.05692	5.41205		2511.78	3749	0.004302	0.0873013	F	甘肃省		0	1	1
419	2022	5.84707	0		22.378	0.359517	0.0495138	-0.0784718	2.00557	44.3304	0.439894	1	10.7137	1.89872											5.89183	5.64347	6.01567	5.358	6.0581		5.84744	5.4225			5230		0.118106		甘肃省			1	1
419	2023				22.4061	0.350627	0.0443663	0.0059878	2.09834	44.3304	0.454243	1																							4814								1
420	2011	3.42556	1.94591		21.8338	0.801884	-0.408963	-0.00720925	0.511853	21.255	0.348495	0	10.5574	5.56018	25.8182	35.2	0.733057	1.67662	5	0.2	2.19722		1	6	3.20883	3.80799	3.51423	3.59237	3.26423			3.18346		54.9451	413	0.131935	0.129592	C2	吉林省	0	0	1	1
420	2012	4.47995	0.693147	0	21.9618	0.825412	0.0141452	-0.331249	0.665666	21.255	0.440138	0	10.6786		24.9091	38.6	0.729902	1.70706	6	0.166667	2.48491	0	0.957306	0	4.25462	4.55209	4.9052	3.80622	4.84772			4.44582		54.9451	427		0.288466	C2	吉林省	0	0	1	1
420	2013	4.93706	1.09861	0	22.1092	0.957023	-0.836894	-0.099772	0.418364	21.255	0.308735	0	10.767	4.71347	36.2667	42.3	0.777036	1.81914			3.04452	0			4.68074	5.00361	5.4204	4.28936	5.98227	2.1883		4.33086		54.9451	429	0.142785	0.217302	C2	吉林省	0	0	1	1
420	2014	5.11572	0.693147	0	21.9198	0.692103	-0.0029504	-0.256614	0.574682	11.2194	0.310806	0	10.823	3.34505	31.4667	45.2	0.863288	1.9583	1	1	2.48491	0	1	0	5.04928	4.92005	5.5442	4.77601	6.13563	4.78038	3.42296	4.30055		54.9451	449	0.094541	0.227045	C2	吉林省	0	0	1	1
420	2015	5.34329	0.693147		21.6979	0.632747	0.00251448	-0.000753541	0.6522	11.2194	0.377518	0	10.8413	3.53003	29.4667	47.7	1.02563	2.2407	7	0.142857	3.2581		0.943903	0	5.17326	5.0478	6.027	5.11205	5.83802	5.02579	5.00776	4.73479	3.02189	54.9451	476	0.002921	0.237872	C2	吉林省	0	0	1	0
420	2016	5.38484	1.38629	0.666667	22.2538	0.417175	0.0126253	0.345763	1.04295	14.5023	0.395568	0	10.8943	1.14146	31	50.9	1.10116	2.41778	9	0.111111	2.19722	1.09861	0.796554		5.26238	5.32368	5.78256	5.34454	6.17823	5.27507	4.824	4.97628	5.24647	54.9451	526	0.013388	0.194125	C2	吉林省	0	0	1	1
420	2017	5.54426	0	0.5	22.5446	0.550183	0.0312156	0.576043	0.442085	15.5938	0.22928	0	10.9121	3.06396	27.6667	54.6	1.13781	2.47132	3	0.333333	2.30259	1.09861	0.999635		5.4313	5.6154	5.7421	5.3487	6.38646	5.34703	5.56921	5.14161	5.52907	54.9451	612	-0.014629	0.15098	C2	吉林省	0	0	1	1
420	2018	5.62429	0	0	22.689	0.591152	0.0494035	0.165882	0.431231	16.1397	0.247044	0	10.9261	2.81707	28.8333	58.4	1.18872	2.52861	10	0.1	3.04452	0	0.687755		5.5512	5.54606	5.93876	5.37914	6.37122	5.03848	5.36831	5.07205	5.62936	54.9451	623	-0.047477	0.113006	C2	吉林省	1	0	1	1
420	2019	5.68281	0	0	22.8608	0.643893	0.0336611	0.0500171	0.462075	16.2484	0.255491	0	10.6799	3.0561	27.2308	62.3	1.68093	4.79866	6	0.166667	1.79176	0	0.858032		5.62311	5.62376	5.9418	5.45227	6.45145		5.4886	5.20819		54.9451	656	-0.041322	0.0793478	C2	吉林省	1	0	1	1
420	2020	5.73417	0	0	22.8852	0.641798	-0.0756514	-0.0709334	0.475945	16.2484	0.272897	0	10.8356	3.25678	26	66.4			10	0.1		0	0.870388		5.676	5.69921	5.95658	5.50176	6.46149		5.6836	5.34585		54.9451	749	0.106936	0.0750169	C2	吉林省	1	0	1	1
420	2021	5.83016	0	0.999927	22.8949	0.662834	-0.0437868	0.432225	0.429486	14.6689	0.25459	0	10.9232	3.7997	24				28	0.0357143			0.773705		5.78807	5.8148	5.98191	5.46411	6.42331		6.06228	5.46406		2511.78	3749	0.108616	0.0737822	C2	吉林省		0	1	1
420	2022	5.84258	2.07944	0.999927	23.076	0.588122	-0.0237312	0.0249949	0.466685	12.9355	0.225049	0	10.9214	3.45725					6	0.166667			1		5.85401	5.70947	6.01534	5.38262	6.31027		5.82797	5.46216			5230		0.106266		吉林省			1	1
420	2023				23.0922	0.591733	0.0074047	0.0182824	0.505382	12.9355	0.226683	0																							4814								1
421	2011	3.42556	0		21.7961	0.621109	0.0899091	-0.119153	1.25641	30.0641	0.595761	0	10.1716	3.43233	38.8889	24.4	0.780769	1.99699							2.70605	4.02213	3.61658	4.03777	3.8416			4.06113		3.44717	23	0.159954	0.211349	O	江西省	0	0	2	1
421	2012	4.53185	0		21.6751	0.54628	0.0965218	0.145967	1.40045	30.0641	0.626743	0	10.2681	2.2	38.5455	28.5	0.842639	2.13281							4.10792	4.89545	4.82767	4.31815	5.33417			4.68213		21.3607	23	0.1751	0.341097	S	江西省	0	0	2	1
421	2013	4.99132	0		21.6041	0.47894	0.0797779	-0.0532121	1.59471	30.0641	0.612363	0	10.3713	1.24735	41	32.6	0.898219	2.24548							4.61324	5.2189	5.44579	4.62947	6.17055	3.76561		4.53689		21.3607	23	0.213475	0.289892	S	江西省	0	0	2	0
421	2014	5.1744	0		21.5601	0.387614	0.125809	-0.0565091	1.79692	30.0641	0.559035	1	10.4537	-0.148621	53	34.1	0.973711	2.34277							5.00883	5.12509	5.639	5.03786	6.28356	4.99775	3.78986	4.59097		21.3607	23	0.208872	0.332357	S	江西省	0	0	2	0
421	2015	5.34401	0		22.6228	0.474536	0.146367	1.53506	0.894007	49.5348	0.403566	1	10.5112	1.4384	53	38.7	1.07236	2.55139							5.14668	5.21211	5.94054	5.27187	5.98623	5.20549	4.97321	5.02026	3.8764	17.181	85	0.065721	0.239507	D	江西省	0	0	2	1
421	2016	5.41501	0		22.6752	0.491874	0.0815318	-0.0241964	0.936719	49.5348	0.443219	0	10.6066	1.95307	53	44.6	1.15428	2.71359							5.24591	5.41047	5.83505	5.48898	6.27903	5.42353	4.86014	5.05691	5.3093	17.181	93	0.048549	0.271825	D	江西省	0	0	2	1
421	2017	5.59161	0		23.1139	0.686656	0.0712202	-0.0715961	0.780774	49.5348	0.4915	0	10.6788	-1.42113	46.2222	50.4	1.27561	2.88956							5.43599	5.72658	5.785	5.56818	6.51108	5.55101	5.60665	5.206	5.79159	17.181	101	-0.008025	0.279578	D	江西省	1	0	2	1
421	2018	5.6945	0.693147		23.1599	0.697497	0.0700579	-0.0280957	0.837959	49.5348	0.552428	0	10.7671	1.66167	52.5	56.8	1.37132	2.96428							5.58898	5.69547	5.97889	5.61131	6.53472	5.34238	5.48267	5.23017	5.69236	17.181	103	-0.002591	0.288839	D	江西省	1	0	2	1
421	2019	5.76873	1.09861		23.219	0.705187	0.0518553	0.0244556	0.95006	49.5348	0.603224	0	10.8811	4.63922	43.5556	64	1.42385	2.99519							5.68807	5.76889	5.99637	5.66465	6.56695		5.66384	5.362		17.181	106	0.029166	0.285845	D	江西省	1	0	2	1
421	2020	5.83367	1.38629		23.1207	0.649452	0.159349	0.903233	1.29514	49.5348	0.504436	0	10.9485	5.29875	53	71.9									5.75933	5.86995	5.99025	5.68854	6.53799		6.03915	5.45052		17.181	114	-0.07114	0.317008	D	江西省	1	0	2	1
421	2021	5.92204	0		23.3748	0.712896	0.0423383	-0.475309	1.09034	49.5348	0.637384	0	11.0907	1.9189	46.2										5.87106	5.95448	6.02125	5.66154	6.50313		6.2792	5.54502		2511.78	3749	0.060948	0.32758	D	江西省		0	2	1
421	2022	5.93972	0		23.4617	0.740399	0.0215206	0.981931	1.10182	49.0479	0.594066	0	11.1694	4.90221											5.92577	5.87355	6.08999	5.59945	6.4111		6.11625	5.55477			5230		0.374801		江西省			2	1
421	2023				23.4753	0.755579	-0.0264064	-0.348755	1.00223	49.0538	0.61772	0																							4814								1
422	2011	3.5169	2.19722	0	24.0109	0.736392	0.207324	0.538755	0.950287	16.4113	0.415615	0	10.3049	3.52475	32.7273	29.5	0.671877	1.66619	21	0.047619	0.693147	0	0.67384	0	2.793	4.12277	3.68938	3.97706	3.94662			4.17884		93.8681	413	-0.020057	0.257308	C2	湖南省	0	1	1	1
422	2012	4.55082	3.2581	0.833333	24.1127	0.734845	0.197571	0.0893195	0.729915	16.8526	0.31036	0	10.4187	3.25919	39.1429	33.3	0.680728	1.69561	11	0.0909091	1.38629	1.79176	0.719797	10	4.16496	4.8932	4.82479	4.31962	5.32296			4.68666		93.8681	427	-0.050784	0.36103	C2	湖南省	0	1	1	1
422	2013	5.002	3.09104	0.86	24.2887	0.788887	0.0261592	-0.00370114	0.746206	16.854	0.350742	1	10.5171	2.86121	26.3636	36.3	0.70972	1.77006	5	0.2	2.3979	1.94591	0.880491	6	4.6488	5.17048	5.50228	4.60737	6.11834	3.55163		4.50424		93.8681	429	-0.008434	0.304652	C2	湖南省	0	1	1	1
422	2014	5.12557	2.07944	0.888889	24.3443	0.79884	0.0105454	-0.0569537	0.640853	16.854	0.326004	1	10.6034	2.51122	33.8571	38.6	0.727566	1.80926	3	0.333333	1.60944	1.94591	0.954631		5.02006	5.03994	5.51741	5.00018	6.17268	4.94028	3.70966	4.54351		93.8681	449	-0.014225	0.2443	C2	湖南省	0	1	1	1
422	2015	5.33455	2.30259	0	24.4116	0.798188	0.00696035	0.00854955	0.592573	17.0767	0.332611	1	10.6632	1.44111	30	39.9	0.795529	2.00408	15	0.0666667	2.48491	0	0.725843		5.14207	5.16747	5.95387	5.22838	5.91881	5.14656	5.01157	4.96905	3.5453	93.8681	476	0.005955	0.218031	C2	湖南省	0	0	1	1
422	2016	5.38766	3.2581		24.4065	0.828894	-0.189353	-0.172077	0.554148	17.0767	0.325837	1	10.7447	2.69587	30.1818	44.4	0.827454	2.11181	40	0.025	2.63906		0.593455	45	5.23182	5.39727	5.76542	5.45479	6.24841	5.376	4.87445	5.06616	5.291	93.8681	526	0.067757	0.2013	C2	湖南省	0	0	1	1
422	2017	5.56879	3.21888	0.84375	24.2061	0.95199	-0.836894	-0.212522	0.319495	17.0767	0.251018	0	10.8109	4.10395	31.5	48	0.907628	2.24572	7	0.142857	1.60944	1.94591	0.687589	6	5.41375	5.69944	5.76821	5.51551	6.46356	5.50689	5.63502	5.20375	5.67061	93.8681	612	0.277535	0.216848	C2	湖南省	0	0	1	1
422	2018	5.6623	1.38629		23.8983	0.919167	0.175277	0.0716681	0.309709	17.0767	0.241747	0	10.8771		27.4286	51.9	0.968459	2.27526	3	0.333333	1.09861		0.999767		5.55709	5.6614	5.94854	5.51441	6.4822	5.25949	5.50708	5.18677	5.67033	93.8681	623		0.206657	C2	湖南省	0	0	1	1
422	2019	5.74252	1.79176	0.5	23.8642	0.951315	0.0660138	0.144218	0.429633	17.0767	0.262813	0	10.9602		16	56.2	1.0275	2.3105	9	0.111111	1.38629	0.693147	0.658459	0	5.64643	5.7456	6.00256	5.60702	6.53721		5.69347	5.31809		93.8681	656		0.220976	C2	湖南省	0	0	1	1
422	2020	5.80825	3.09104	0.666667	23.815	0.938974	0.187636	-0.058344	0.556744	17.0767	0.299905	0	11.0493		21	60.7			17	0.0588235	0.693147	1.09861	0.722496	0	5.71466	5.85348	5.99969	5.64027	6.51061		6.06704	5.40548		93.8681	749		0.252864	C2	湖南省	1	0	1	1
422	2021	5.89541	2.70805	0.999979	23.7614	0.809812	0.481337	0.343315	0.610239	17.0767	0.346301	0	11.1482	2.2559	45.6471				10	0.1			0.764493		5.82832	5.93585	6.02584	5.58833	6.47603		6.2966	5.50122		2511.78	3749	-0.037177	0.251589	C2	湖南省		0	1	1
422	2022	5.92144	1.60944	0.999934	23.7022	0.653785	0.481337	0.116936	0.742902	17.0767	0.284455	0	11.2064	1.21477					9	0.111111			0.950511		5.89493	5.87043	6.08427	5.53259	6.38232		6.15454	5.53693			5230		0.322259		湖南省			1	1
422	2023				23.7883	0.596116	0.104169	-0.177211	0.601843	19.6879	0.263123	0																							4814								1
423	2011	3.67757	1.79176	0.214533	22.1646	0.177752	0.276603	0.11976	4.78816	23.1417	0.776204	0	10.765	1.42967	29.7778	37.8	0.77481	1.79374	9	0.111111	1.94591	1.09861	0.956125	12	3.54587	3.87453	3.68913	3.78963	3.26423			4.14915		273.128	413	-0.242883	0.34907	C2	山东省	0	1	2	1
423	2012	4.61858	2.70805	0.664399	22.3958	0.190484	0.270619	0.107736	4.47007	23.1417	0.782879	0	10.8545	-2.15495	45.4	40.1	0.802705	1.88752	26	0.0384615	0.693147	1.94591	0.990304	88	4.3963	4.85616	4.77643	4.12147	5.17292			4.74066		273.128	427	-0.240367	0.435386	C2	山东省	0	1	2	1
423	2013	5.07705	3.78419	0.960938	22.5116	0.149746	0.259639	0.314204	5.1137	23.1417	0.682729	0	10.9488	-4.3524	36.6	44.7	0.808894	1.93006	66	0.0151515	2.99573	1.38629	0.932069	1036	4.81227	5.24739	5.43512	4.49836	6.18157	3.82581		4.6173		273.128	429	-0.211183	0.41293	C2	山东省	0	1	2	1
423	2014	5.20883	3.49651	0.915221	22.7328	0.192	0.246992	-0.00181608	3.99947	23.1417	0.727441	0	11.0166	-5.03137	46	47.6	0.841845	1.97213	68	0.0147059	3.43399	2.94444	0.904298	775	5.14102	5.08877	5.56099	4.95632	6.23762	5.02289	3.89813	4.52092		273.128	449	-0.234993	0.397093	C2	山东省	0	1	2	1
423	2015	5.40114	3.2581	0.958412	22.8761	0.177256	0.249845	0.359354	4.42129	23.1417	0.747242	0	11.0693	-3.38565	35.5556	48.9	0.874058	2.05384	61	0.0163934	4.02535	2.30259	0.902879	204	5.26326	5.18822	5.97422	5.22666	5.92112	5.23373	5.10619	4.95032	3.49711	273.128	476	-0.186252	0.373705	C2	山东省	0	1	2	1
423	2016	5.45346	3.80666		23.0208	0.157136	0.23985	0.159179	5.08731	23.1417	0.762127	0	11.138	-1.71977	33.0909	52.9	0.900941	2.12473	86	0.0116279	4.46591		0.414576	308	5.35089	5.38821	5.81585	5.46189	6.19041	5.43296	4.9788	5.03907	5.28052	273.128	526	-0.170402	0.374286	C2	山东省	0	1	2	1
423	2017	5.60969	3.71357		23.239	0.202369	0.223906	0.167039	3.94857	23.1417	0.778952	0	11.1956	-1.50986	27.7778	56.5	0.92867	2.1453	114	0.00877193	4.33073		0.542	459	5.51419	5.6765	5.77118	5.51736	6.42969	5.49895	5.64408	5.19447	5.55239	273.128	612	-0.162057	0.330292	C2	山东省	0	1	2	1
423	2018	5.71086	3.63759		23.353	0.183198	0.196845	-0.0046151	4.36678	23.1417	0.776363	0	11.242	-0.832245	31.6	60.3	0.976401	2.20717	116	0.00862069	3.93183		0.876673	152	5.64541	5.66591	5.9648	5.57268	6.48176	5.30143	5.50155	5.18996	5.68063	273.128	623	-0.187049	0.331614	C2	山东省	0	1	2	1
423	2019	5.79411	3.04452		23.1789	0.139923	-0.0417182	-0.596825	5.20566	23.1417	0.703143	0	11.1655	1.85807	31.5	64.4	1.17431	2.61729	72	0.0138889	2.89037		0.691375	50	5.7397	5.76688	5.99604	5.63369	6.55641		5.68593	5.36876		273.128	656	0.239256	0.350337	C2	山东省	1	1	2	1
423	2020	5.85452	2.48491	0	23.1166	0.107124	0.00413826	0.152373	7.46194	23.1417	0.709873	0	11.1865	-0.844592	23.8	68.8			53	0.0188679	2.07944	0	0.973164	3	5.80711	5.84206	6.01616	5.66184	6.51274		5.97649	5.45843		273.128	749	0.004875	0.370822	C2	山东省	1	1	2	1
423	2021	5.94459	2.94444	0.999742	23.1767	0.140407	0.0443966	0.128921	6.01572	23.1417	0.741443	0	11.3111	-4.71986	33.8571				58	0.0172414			0.962069	0	5.90969	5.94548	6.05051	5.63453	6.51906		6.24897	5.55817		273.128	233	-0.043141	0.393505	C2	山东省		0	2	1
423	2022	5.96967	2.07944	0.999937	23.2595	0.18055	0.0765966	0.0500996	4.65731	23.1417	0.774558	0	11.3621	-3.51021					43	0.0232558			0.822202	0	5.97514	5.86648	6.11817	5.56109	6.4058		6.10207	5.57239			5230		0.462988	C2	山东省			2	1
423	2023				23.3115	0.192822	0.109225	0.16662	4.37803	23.5027	0.791872	0																							4814								1
425	2011	3.42556	4.23411	0	24.2704	0.563431	0.248329	0.307654	1.7086	49.2031	0.803367	1	10.1716	3.1731	21.1111	24.4	0.780769	1.99699	23	0.0434783	4.54329	0	0.718564	130	2.70605	4.02213	3.61658	4.03777	3.8416			4.06113		866.292	762	-0.007223	0.211349	C3	江西省	0	1	2	1
425	2012	4.53185	5.1299	0.998366	24.5379	0.613681	0.150914	-0.0254351	1.70199	49.2598	0.793115	1	10.2681	4.72785	21.1111	28.5	0.842639	2.13281	68	0.0147059	5.11799	3.3322	0.866343	1786	4.10792	4.89545	4.82767	4.31815	5.33417			4.68213		866.292	833	-0.005327	0.341097	C3	江西省	0	1	2	1
425	2013	4.99132	5.59471	0.99951	24.6171	0.598504	0.083147	-0.159891	1.95861	49.2598	0.781545	1	10.3713	2.55364	26	32.6	0.898219	2.24548	76	0.0131579	5.54126	3.73767	0.768653	2332	4.61324	5.2189	5.44579	4.62947	6.17055	3.76561		4.53689		866.292	851	-0.030802	0.289892	C3	江西省	0	1	2	1
425	2014	5.1744	5.72359	0.999272	24.612	0.581602	0.0202695	-0.136636	1.84887	46.9317	0.747982	1	10.4537	2.41744	23.2	34.1	0.973711	2.34277	142	0.00704225	5.73657	3.97029	0.889002	4484	5.00883	5.12509	5.639	5.03786	6.28356	4.99775	3.78986	4.59097		866.292	903	-0.008532	0.332357	C3	江西省	0	1	2	1
425	2015	5.34401	5.72359	0.999365	24.4777	0.517557	-0.00305443	-0.285264	1.70244	42.1338	0.76752	1	10.5112	1.99141	23.3333	38.7	1.07236	2.55139	207	0.00483092	5.85507	4.02535	0.889308	10556	5.14668	5.21211	5.94054	5.27187	5.98623	5.20549	4.97321	5.02026	3.8764	866.292	977	0.024599	0.239507	C3	江西省	0	1	2	1
425	2016	5.41501	5.72359	0.999539	24.5069	0.534267	0.0105433	0.0140115	1.56135	42.5964	0.693363	1	10.6066	1.59857	28.6	44.6	1.15428	2.71359	227	0.00440529	6.11147	4.14313	0.796161	7383	5.24591	5.41047	5.83505	5.48898	6.27903	5.42353	4.86014	5.05691	5.3093	866.292	1080	0.030431	0.271825	C3	江西省	0	1	2	1
425	2017	5.59161	5.72359	0.997403	24.6307	0.516661	0.0461977	0.724629	1.73068	42.5964	0.726932	0	10.6788	1.28486	16.8889	50.4	1.27561	2.88956	394	0.00253807	5.94803	4.06044	0.783382	20826	5.43599	5.72658	5.785	5.56818	6.51108	5.55101	5.60665	5.206	5.79159	866.292	1234	0.044524	0.279578	C3	江西省	1	1	2	1
425	2018	5.6945	5.72359	0.999035	24.8382	0.504644	0.0755806	0.524488	1.69051	38.1053	0.745392	0	10.7671	0.374651	27.3333	56.8	1.37132	2.96428	324	0.00308642	5.90808	3.61092	0.915917	10608	5.58898	5.69547	5.97889	5.61131	6.53472	5.34238	5.48267	5.23017	5.69236	866.292	1268	0.047113	0.288839	C3	江西省	1	1	2	1
425	2019	5.76873	5.68358	0.991867	25.0709	0.564685	0.113942	0.332492	1.63734	38.1109	0.781738	0	10.8811	0.645254	22.8889	64	1.42385	2.99519	162	0.00617284	5.66296	3.29584	0.607316	1012	5.68807	5.76889	5.99637	5.66465	6.56695		5.66384	5.362		866.292	1360	0.048514	0.285845	C3	江西省	1	1	2	1
425	2020	5.83367	5.72359	0.996719	25.2428	0.627759	0.110465	0.249969	1.37957	38.1109	0.763933	0	10.9485	1.97215	36	71.9			126	0.00793651	4.91265	3.3673	0.709968	242	5.75933	5.86995	5.99025	5.68854	6.53799		6.03915	5.45052		866.292	1564	0.070111	0.317008	C3	江西省	1	1	2	1
425	2021	5.92204	5.72359	0.999978	25.424	0.662189	0.158319	0.140053	1.34913	38.1117	0.774019	0	11.0907	1.67841	33.4				124	0.00806452			0.623721	44	5.87106	5.95448	6.02125	5.66154	6.50313		6.2792	5.54502		2511.78	3749	0.069096	0.32758	C3	江西省		0	2	1
425	2022	5.93972	3.46574	0.999987	25.8885	0.687839	0.0935415	0.112532	1.33733	20.1152	0.737455	0	11.1694	3.34227					69	0.0144928			0.859529	0	5.92577	5.87355	6.08999	5.59945	6.4111		6.11625	5.55477			5230		0.374801		江西省			2	1
425	2023				25.8108	0.645131	0.0933837	-0.0103276	1.28592	20.8302	0.685577	0																							4814								1
426	2011	3.42556	0		21.8678	0.486809	0.135313	-0.0398384	0.509262	33.0177	0.163554	0	10.9677	2.86661	16	34.6	0.628938	1.66619							3.24454	3.80799	3.72207	3.59237	3.90862			3.10995		19.7454	51	0.295701	0.198062	B	内蒙古自治区	0	1	1	1
426	2012	4.52915	0		21.9249	0.487297	0.0638251	1.31571	0.378878	33.0177	0.113744	0	11.0649	4.52889	16	38.9	0.656619	1.66619							4.33113	4.56892	4.9472	3.82057	5.06512			4.31415		19.7454	57	-0.18147	0.338298	B	内蒙古自治区	0	1	1	1
426	2013	4.99444	0		22.172	0.358713	0.0225303	-0.0651197	0.858388	30.5054	0.263901	0	11.1248	1.00007	16	43.9	0.705177	1.66619							4.76533	4.9405	5.56624	4.29946	5.91318	2.1883		4.28082		19.7454	59	-0.128244	0.294189	B	内蒙古自治区	0	1	1	1
426	2014	5.15652	0		22.0927	0.299452	0.0575825	0.402081	0.6639	30.5054	0.145008	0	11.1711	2.51252	16	45.7	0.774219	1.66619							5.11476	4.75256	5.7099	4.76618	6.06076	4.71385	3.15572	3.978		19.7454	64	-0.018914	0.299624	B	内蒙古自治区	0	1	1	1
426	2015	5.37319	0		22.128	0.337222	-0.0105969	-0.284352	0.662811	30.5054	0.143215	0	11.1719		18	50.3	0.882315	1.81782							5.22757	4.92027	6.11955	5.04155	5.80694	4.91837	4.71483	4.61502	2.30658	19.7454	68	-0.048662	0.307097	B	内蒙古自治区	0	0	1	1
426	2016	5.4421	0		23.0018	0.501488	0.0235761	0.0433839	0.802024	32.1072	0.16232	0	11.1853	1.49737	16	52.2	0.977481	2.05509							5.31319	5.22516	6.00388	5.27412	6.14537	5.17177	4.59955	4.83533	5.17218	19.7454	69	-0.14175	0.343583	B	内蒙古自治区	0	1	1	1
426	2017	5.55877	0		22.9566	0.423948	0.108093	1.43897	0.496881	29.7605	0.0987155	0	11.0629	1.58758	20	55.2	1.22642	2.54613	3	0.333333			1		5.48031	5.52225	5.83216	5.28014	6.33447	5.2502	5.48141	4.94894	5.49673	19.7454	70	-0.376487	0.189749	B	内蒙古自治区	1	1	1	1
426	2018	5.60788	0		22.9131	0.427777	-0.0325423	0.155136	0.362882	29.7605	0.0931555	0	11.1317	1.7418	18.4444	58.3	1.17912	2.4172	1	1			1		5.60024	5.45238	5.86012	5.32727	6.3305	4.92985	5.1867	4.94897	5.5661	19.7454	70	-0.376487	0.0736651	B	内蒙古自治区	1	1	1	1
426	2019	5.6866	0		22.95	0.420149	0.0194915	-0.62977	0.265124	30.2677	0.0931555	0	11.1251	2.29939	18.8889	61.5	1.23943	2.49796							5.67829	5.56572	5.89709	5.41269	6.45664		5.35424	5.11789		19.7454	71	-0.119068	0.0880885	B	内蒙古自治区	1	1	1	1
426	2020	5.73784	0		22.9549	0.446472	-0.0349187	0.076175	0.346651	30.2677	0.0931555	0	11.1853	2.56337	29.8182	64.7									5.74108	5.62278	5.90917	5.49929	6.36916		5.57456	5.29005		19.7454	72	-0.126201	0.0835276	B	内蒙古自治区	1	1	1	1
426	2021	5.84574	0		22.9264	0.406827	0.0468282	1.13654	0.249377	30.2677	0.0931555	0	11.3554	2.05819	18.25										5.85188	5.76708	5.95655	5.44477	6.30611		6.04458	5.43381		2511.78	3749	-0.213565	0.115198	B	内蒙古自治区		0	1	1
426	2022	5.87182	1.09861	0.999991	22.9875	0.422657	0.0318277	0.0383732	0.249377	30.2677	0.0931555	0	11.477	2.1988											5.93306	5.65886	6.00293	5.36138	6.16669		5.80833	5.43584			5230		0.184384		内蒙古自治区			1	1
426	2023				23.1287	0.405791	0.157028	0.776703	0.312846	27.2748	0.0931555	0																							4814								1
428	2011	3.42556	0		22.4311	0.68591	0.0812366	0.139307	0.659527	45.4341	0.25232	0	9.88303	3.94524	30.9091	27.4	1.06003	2.65488							2.70605	3.80799	4.33873	3.59237	3.26423			3.10995		5.32035	23	-0.066367	0.0409567	H	甘肃省	0	0	1	1
428	2012	4.34756	0		22.6272	0.731865	0.0659159	0.051183	0.429746	45.4341	0.198076	0	9.9978	4.37409	26.2222	31	1.16846	2.85141							4.02034	4.24821	5.0863	3.59237	4.76269			3.96215		5.32035	23	-0.020426	0.165957	H	甘肃省	0	1	1	1
428	2013	4.86283	0		22.8078	0.76369	0.0601836	0.082586	0.623399	46.0282	0.333303	0	10.108	3.96654	16	34.7	1.27859	3.08902							4.58262	4.74667	5.55914	4.24147	5.87802	2.1883		3.59539		5.32035	23	-0.06538	0.124159	H	甘肃省	1	1	1	1
428	2014	5.07991	0		22.9458	0.80305	-0.0516218	-0.149701	0.693789	46.0282	0.331104	0	10.1824	3.87751	28.6667	36.8	1.49634	3.43861							5.00462	4.68481	5.68562	4.71769	6.05542	4.70302	3.15572	3.57906		5.32035	23	0.031408	0.16576	H	甘肃省	1	0	1	1
428	2015	5.30221	0		22.977	0.642123	-0.0133911	-0.211163	0.829425	32.4762	0.364196	0	10.1722	2.52773	20	38.8	1.87593	4.13924							5.13973	4.83826	6.07682	4.96018	5.76538	4.87137	4.67442	4.43959	2.27006	5.32035	23	0.114819	0.146081	H	甘肃省	1	1	1	1
428	2016	5.32355	0		22.9103	0.666576	-0.137273	-0.159735	0.712273	32.4762	0.351833	0	10.2271	3.06746	33.8182	42.4	2.08148	4.38849							5.24852	5.15708	5.74056	5.20453	6.0731	5.14792	4.60214	4.71054	5.13596	5.32035	23	0.151705	0.0433708	H	甘肃省	1	0	1	1
428	2017	5.50036	0		22.9235	0.676985	-0.0240197	0.0590947	0.674274	32.4762	0.343767		10.2575	3.20025	29.2	46.7	2.24331	4.49442							5.43103	5.48639	5.72064	5.28289	6.26682	5.25402	5.49484	4.88864	5.46967	5.32035	23	0.158985	0.0370822	H	甘肃省	1	0	1	1
428	2018	5.59033	0		22.6969	0.658974	-0.26006	-0.0987352	0.628347	32.4762	0.253846	1	10.3525	3.69676	37.5556	51	2.23608	4.37272							5.56945	5.4316	5.87924	5.33643	6.23777	4.9823	5.24524	4.96028	5.53771	5.32035	23	0.196628	0.0322757	H	甘肃省	1	0	1	1
428	2019	5.67037	0		22.6054	0.626011	0.000836509	0.159084	0.522864	32.4762	0.263352		10.4041	3.05791	37.4	55.2	3.00072	5.14316							5.66404	5.53237	5.89758	5.46486	6.3247		5.37949	5.14485		5.32035	23	0.10278	0.050883	H	甘肃省	1	0	1	1
428	2020	5.72522	0		22.5352	0.699642	-0.277483	-0.535926	0.367177	32.4762	0.225933		10.4911	4.30966	41	59.3									5.73615	5.5848	5.90905	5.52236	6.24421		5.60337	5.27055		5.32035	23	0.454206	0.054397	H	甘肃省	1	0	1	1
428	2021	5.83527	0		22.451	0.681896	0.00390592	0.152841	0.349097	32.4762	0.21973		10.6224	3.94855	41.5385										5.84459	5.7354	5.96796	5.43949	6.17475		6.05692	5.41205		2511.78	3749	0.348961	0.0873013	H	甘肃省		0	1	1
428	2022	5.84707	0		22.3902	0.738665	-0.238115	-0.202914	0.322708	32.4762	0.203507		10.7137	5.61045											5.89183	5.64347	6.01567	5.358	6.0581		5.84744	5.4225			5230		0.118106		甘肃省			1	1
428	2023				22.296	0.746422	-0.129321	0.451886	0.357848	32.4762	0.224955																								4814								1
429	2011	4.25533	0		23.1916	0.597053	0.0468563	0.0756553	0.720991	40.8315	0.111024	0	10.8358	3.26635	42.8333	60.4	0.998812	2.65555							4.16527	4.40635	4.24363	4.09368	3.92573			4.56393		90.4151	72	0.010649	0.832578	G	广东省	0	0	2	1
429	2012	4.8525	0		23.3	0.611355	0.0407748	0.0256707	0.346858	40.8337	0.0931555	1	10.8985	3.40664	41.1667	63.1	1.03833	2.76379							4.7218	5.01317	4.9367	4.40342	5.03214			5.04562		90.4151	78	0.074372	0.73449	G	广东省	0	0	2	1
429	2013	5.22456	0		23.2644	0.601973	0.0196848	0.200584	0.693643	40.8337	0.0931555	0	10.9825	2.25861	44.1538	66	1.11809	2.95151							5.03909	5.34444	5.50781	4.66786	6.14552	4.08227		4.92086		90.4151	79	0.126298	0.650972	G	广东省	0	0	2	1
429	2014	5.31089	0		23.2501	0.530826	0.0657007	0.0960816	0.58221	40.836	0.0931555	0	11.0583	1.38282	38	68.5	1.16518	2.97017							5.30146	5.17071	5.549	5.05427	6.18429	5.06972	4.03336	4.85234		90.4151	79	-0.012185	0.602594	G	广东省	0	0	2	1
429	2015	5.48873	0		23.2171	0.493845	0.0899093	0.0621582	0.609604	40.836	0.0931555	0	11.1199	0.484694	36.5	72.4	1.30716	3.49993							5.42283	5.28254	5.92637	5.33446	5.90069	5.26899	5.04658	5.23442	4.01114	90.4151	82	-0.045474	0.594898	G	广东省	1	0	2	1
429	2016	5.51744	0.693147		23.5004	0.449772	0.156608	0.827921	1.72895	24.5531	0.16627		11.212	-1.3258	47.5556	74	1.28389	3.40442							5.4851	5.47016	5.69058	5.58646	6.2478	5.47302	4.96908	5.20061	5.38393	90.4151	84	-0.199289	0.55373	G	广东省	1	1	2	1
429	2017	5.6943	0		23.528	0.427832	0.186934	0.0934517	1.2004	24.5543	0.14983	0	11.3014	-1.6773	39.5789	76.2	1.3284	3.39195							5.6237	5.79656	5.72333	5.66494	6.51706	5.588	5.69391	5.34667	5.88126	90.4151	94	-0.263159	0.580262	G	广东省	1	1	2	1
429	2018	5.80789	0		23.5142	0.383508	0.19521	0.0419671	0.739076	24.5543	0.137098	0	11.3669	-1.54056	40.75	78.4	1.43106	3.48662							5.74761	5.80191	5.99361	5.72207	6.59717	5.37364	5.64245	5.36661	5.80784	90.4151	100	-0.271679	0.600243	G	广东省	1	1	2	1
429	2019	5.89056	1.60944		23.5954	0.420036	0.142838	-0.0499453	1.63109	24.5557	0.168657	0	11.4529	-1.4687	41.875	80.5	1.50815	3.57914							5.83183	5.90126	6.04657	5.77356	6.67065		5.83536	5.52299		90.4151	102	-0.218396	0.610816	G	广东省	1	1	2	1
429	2020	5.94158	3.71357		23.7063	0.481871	0.133222	0.239512	1.18907	24.5561	0.156286	0	11.3875	-0.314438	44.5556	82.6									5.88037	6.00476	6.01631	5.79615	6.63043		6.2265	5.59025		90.4151	105	-0.307384	0.608134	G	广东省	1	1	2	1
429	2021	6.01012	3.43399		23.6611	0.400237	0.225189	0.395137	2.70186	24.5592	0.166519	0	11.4956	-2.36969	39.75										5.95938	6.08479	6.03238	5.78444	6.63537		6.43748	5.62713		90.4151	57	-0.355322	0.593748	G	广东省		0	2	1
429	2022	6.03395	2.70805		23.7323	0.439049	0.158184	-0.211689	2.89883	24.5592	0.219233	0	11.5318	0.004652											6.02661	6.00775	6.10272	5.71101	6.52427		6.31954	5.62422			5230		0.661427	G	广东省			2	1
429	2023				23.7852	0.419307	0.190291	0.170423	3.22487	24.5592	0.231955	0																							4814								1
430	2011	3.42556	0		19.9202	0.376404	0.481337	0.46753	0.613426	30.021	0.175437	0	9.88303		17.7778	27.4	1.06003	2.65488							2.70605	3.80799	4.33873	3.59237	3.26423			3.10995		3.44717	23		0.0409567	L	甘肃省	0	1	1	0
430	2012	4.34756	0		20.0558	0.255149	0.306293	0.225204	0.653088	30.021	0.163334	0	9.9978	2.1715	27.0769	31	1.16846	2.85141							4.02034	4.24821	5.0863	3.59237	4.76269			3.96215		14.7678	23	0.09894	0.165957	N	甘肃省	0	0	1	0
430	2013	4.86283	0		20.2171	0.280697	0.128514	-0.26693	1.12952	30.021	0.132598	0	10.108	0.742941	17.7778	34.7	1.27859	3.08902							4.58262	4.74667	5.55914	4.24147	5.87802	2.1883		3.59539		14.7678	23	0.176452	0.124159	N	甘肃省	1	0	1	0
430	2014	5.07991	0		20.3446	0.272118	0.128848	-0.0326001	0.695218	30.021	0.112283	0	10.1824	0.481222	22.8	36.8	1.49634	3.43861							5.00462	4.68481	5.68562	4.71769	6.05542	4.70302	3.15572	3.57906		14.7678	28	0.163989	0.16576	N	甘肃省	1	0	1	0
430	2015	5.30221	0		20.5872	0.29778	0.20577	0.394353	0.720607	30.021	0.157672	0	10.1722	-1.97937	25.8333	38.8	1.87593	4.13924							5.13973	4.83826	6.07682	4.96018	5.76538	4.87137	4.67442	4.43959	2.27006	14.7678	30	0.08359	0.146081	N	甘肃省	1	0	1	0
430	2016	5.32355	0		21.4383	0.667676	0.0935469	-0.122535	0.249377	30.021	0.0931555	0	10.2271	0.546093	20.9091	42.4	2.08148	4.38849							5.24852	5.15708	5.74056	5.20453	6.0731	5.14792	4.60214	4.71054	5.13596	14.7678	31	0.178574	0.0433708	N	甘肃省	1	0	1	0
430	2017	5.50036	0		21.5718	0.331729	0.0589361	-0.0718252	0.418471	27.8281	0.106335	0	10.2575	1.43934	18.6667	46.7	2.24331	4.49442							5.43103	5.48639	5.72064	5.28289	6.26682	5.25402	5.49484	4.88864	5.46967	14.7678	40	0.290104	0.0370822	N	甘肃省	1	0	1	0
430	2018	5.59033	0		21.6379	0.36453	0.0158775	-0.147832	0.671209	27.8281	0.0931555	0	10.3525	1.6983	42.6667	51	2.23608	4.37272							5.56945	5.4316	5.87924	5.33643	6.23777	4.9823	5.24524	4.96028	5.53771	14.7678	46	0.093072	0.0322757	N	甘肃省	1	0	1	0
430	2019	5.67037	0		21.7046	0.399074	0.00712285	-0.0920917	0.75128	27.8281	0.0931555	0	10.4041	1.7264	28.7273	55.2	3.00072	5.14316							5.66404	5.53237	5.89758	5.46486	6.3247		5.37949	5.14485		14.7678	53	0.110105	0.050883	N	甘肃省	1	0	1	0
430	2020	5.72522	0		21.7513	0.459123	-0.0591903	-0.602132	0.483047	27.8281	0.0931555	0	10.4911	3.02806	31.6364	59.3									5.73615	5.5848	5.90905	5.52236	6.24421		5.60337	5.27055		14.7678	73	0.488649	0.054397	N	甘肃省	1	0	1	0
430	2021	5.83527	0		21.7674	0.518701	-0.0938937	0.174428	0.249377	27.8281	0.0931555	0	10.6224	3.31679	35.6471										5.84459	5.7354	5.96796	5.43949	6.17475		6.05692	5.41205		2511.78	3749	0.488649	0.0873013	N	甘肃省		0	1	0
430	2022	5.84707	0		21.7747	0.612681	-0.21008	-0.333358	0.249377	27.8281	0.0931555	0	10.7137	4.86374											5.89183	5.64347	6.01567	5.358	6.0581		5.84744	5.4225			5230		0.118106		甘肃省			1	0
430	2023				21.7111	0.676585	-0.242127	2.17025	0.249377	27.8281	0.0931555	0																							4814								0
488	2011	3.67757	0	0.94898	24.5438	0.671543	0.0389267	0.0316435	0.865314	18.8948	0.37773	1	10.765	4.2818	37.3333	37.8	0.77481	1.79374			1.38629	1.60944			3.54587	3.87453	3.68913	3.78963	3.26423			4.14915		273.128	413	0.007124	0.34907	C2	山东省	0	1	2	1
488	2012	4.61858	1.60944		24.5887	0.699418	0.00318317	0.113492	0.952946	18.9011	0.399124	1	10.8545	3.96407	40.9333	40.1	0.802705	1.88752	25	0.04	2.3979		0.940701	12	4.3963	4.85616	4.77643	4.12147	5.17292			4.74066		273.128	427	0.006389	0.435386	C2	山东省	0	1	2	1
488	2013	5.07705	0	0.940828	24.5845	0.691966	0.0476372	0.0317387	0.875434	19.7328	0.355795	1	10.9488	2.77182	43.125	44.7	0.808894	1.93006			2.63906	2.07944			4.81227	5.24739	5.43512	4.49836	6.18157	3.82581		4.6173		273.128	429	-0.012294	0.41293	C2	山东省	0	1	2	1
488	2014	5.20883	0		24.7632	0.747491	0.0312773	-0.0631331	0.838926	18.1075	0.414807	1	11.0166	2.69536	42	47.6	0.841845	1.97213			2.07944				5.14102	5.08877	5.56099	4.95632	6.23762	5.02289	3.89813	4.52092		273.128	449	-0.017344	0.397093	C2	山东省	0	1	2	1
488	2015	5.40114	1.38629	0.87	25.0795	0.778623	0.0618807	0.0571136	0.723028	15.1313	0.45104	1	11.0693	4.41634	37.3333	48.9	0.874058	2.05384			2.3979	1.79176			5.26326	5.18822	5.97422	5.22666	5.92112	5.23373	5.10619	4.95032	3.49711	273.128	476	-0.059651	0.373705	C2	山东省	0	0	2	1
488	2016	5.45346	0.693147		25.1335	0.725773	0.101578	0.117581	0.765743	15.1313	0.434668	1	11.138	2.04572	45.625	52.9	0.900941	2.12473			2.56495				5.35089	5.38821	5.81585	5.46189	6.19041	5.43296	4.9788	5.03907	5.28052	273.128	526	-0.078539	0.374286	C2	山东省	0	1	2	1
488	2017	5.60969	0	0.839506	25.3832	0.713381	0.14228	0.306002	0.863212	15.1313	0.46786	0	11.1956	2.49334	41	56.5	0.92867	2.1453			2.30259	1.79176			5.51419	5.6765	5.77118	5.51736	6.42969	5.49895	5.64408	5.19447	5.55239	273.128	612	-0.080558	0.330292	C2	山东省	0	1	2	1
488	2018	5.71086	2.3979	0	25.3803	0.754347	0.0913598	-0.0202459	0.781043	15.2911	0.45545	0	11.242	1.07341	50.1538	60.3	0.976401	2.20717	7	0.142857	2.48491	0	0.949347	0	5.64541	5.66591	5.9648	5.57268	6.48176	5.30143	5.50155	5.18996	5.68063	273.128	623	-0.100673	0.331614	C2	山东省	0	1	2	1
488	2019	5.79411	1.60944	0.833333	25.3078	0.731114	0.0671614	0.0526282	0.853007	15.3341	0.458891	0	11.1655	1.48771	53	64.4	1.17431	2.61729	9	0.111111	1.60944	1.38629	0.51373	2	5.7397	5.76688	5.99604	5.63369	6.55641		5.68593	5.36876		273.128	656	-0.07845	0.350337	C2	山东省	1	1	2	1
488	2020	5.85452	0.693147	0.713867	25.2404	0.718262	0.073119	0.0112216	0.702936	15.3248	0.391833	0	11.1865	1.58417	37.3333	68.8			11	0.0909091	0.693147	2.19722	0.495876		5.80711	5.84206	6.01616	5.66184	6.51274		5.97649	5.45843		273.128	749	-0.049353	0.370822	C2	山东省	1	1	2	1
488	2021	5.94459	1.09861	0.999901	25.1402	0.727832	0.0864451	0.074286	0.650451	15.3248	0.396788	0	11.3111	2.36567	30.2222				14	0.0714286			0.454479		5.90969	5.94548	6.05051	5.63453	6.51906		6.24897	5.55817		273.128	233	-0.072469	0.393505	C2	山东省		0	2	1
488	2022	5.96967	1.09861	0.99999	25.1577	0.718529	0.0137164	-0.0307526	0.630448	15.3477	0.388126	1	11.3621	3.19958											5.97514	5.86648	6.11817	5.56109	6.4058		6.10207	5.57239			5230		0.462988	C2	山东省			2	1
488	2023				25.0989	0.734575	-0.0591906	-0.168596	0.573869	15.4668	0.359378	0																							4814								1
498	2011	3.75864	1.09861		19.3464	0.0511596	0.0465026		17.5318	19.6346	0.962345	0	10.4487		12.6667	37	1.29866	2.88015	2	0.5			0.888888	2	3.7228	3.88074	3.63152	4.0816	4.04375			3.741		46.8771	413		0.401282	C2	重庆市	1	1	2	0
498	2012	4.61858	2.19722		22.9031	0.771108	0.228248		1.05219	60.66	0.764241	0	10.8545		31.5385	40.1	0.802705	1.88752							4.3963	4.85616	4.77643	4.12147	5.17292			4.74066		12.5331	58		0.435386	E	山东省	0	1	2	1
498	2013	5.07705	1.38629		22.9661	0.755201	0.120901	0.092598	1.2727	60.6567	0.856229	0	10.9488	3.02497	29.6667	44.7	0.808894	1.93006			0				4.81227	5.24739	5.43512	4.49836	6.18157	3.82581		4.6173		12.5331	61	-0.011269	0.41293	E	山东省	0	0	2	1
498	2014	5.20883	1.60944		23.0285	0.735114	0.125715	-0.0445578	1.34807	60.6567	0.900778	0	11.0166		25.5556	47.6	0.841845	1.97213			0				5.14102	5.08877	5.56099	4.95632	6.23762	5.02289	3.89813	4.52092		12.5331	63	-0.01722	0.397093	E	山东省	0	0	2	1
498	2015	5.40114	2.07944		23.0666	0.708156	0.132628	0.0842479	1.2892	60.6567	0.906869	0	11.0693	1.99357	30.8333	48.9	0.874058	2.05384			1.94591				5.26326	5.18822	5.97422	5.22666	5.92112	5.23373	5.10619	4.95032	3.49711	12.5331	73	-0.017818	0.373705	E	山东省	0	0	2	1
498	2016	5.45346	2.56495		23.4342	0.769289	0.132392	0.0982601	1.30175	60.6567	0.874307	0	11.138	1.93189	31.2	52.9	0.900941	2.12473			1.94591				5.35089	5.38821	5.81585	5.46189	6.19041	5.43296	4.9788	5.03907	5.28052	12.5331	84	-0.030047	0.374286	E	山东省	0	0	2	1
498	2017	5.60969	2.07944		23.5927	0.769372	0.153365	0.520037	1.33483	60.6567	0.822834	0	11.1956	3.28536	29.3333	56.5	0.92867	2.1453			1.60944				5.51419	5.6765	5.77118	5.51736	6.42969	5.49895	5.64408	5.19447	5.55239	12.5331	93	-0.024659	0.330292	E	山东省	0	0	2	1
498	2018	5.71086	2.30259		23.8968	0.733793	0.129895	0.192467	1.18479	60.6567	0.736171	0	11.242	2.10488	45.8571	60.3	0.976401	2.20717			0.693147				5.64541	5.66591	5.9648	5.57268	6.48176	5.30143	5.50155	5.18996	5.68063	12.5331	91	0.005232	0.331614	E	山东省	0	1	2	1
498	2019	5.79411	3.21888		24.1909	0.742626	0.112144	0.575019	1.18097	60.6567	0.681064	0	11.1655	3.32218	50	64.4	1.17431	2.61729			2.30259				5.7397	5.76688	5.99604	5.63369	6.55641		5.68593	5.36876		12.5331	88	0.011587	0.350337	E	山东省	1	0	2	1
498	2020	5.85452	4.40672	0.666667	24.7321	0.765899	0.139553	0.480508	1.14547	46.2874	0.73024	0	11.1865	3.11062	45.6	68.8			10	0.1	1.79176	1.09861	0.633786	0	5.80711	5.84206	6.01616	5.66184	6.51274		5.97649	5.45843		12.5331	96	0.00132	0.370822	E	山东省	1	1	2	1
498	2021	5.94459	4.84419	0.999974	25.1468	0.759996	0.167197	0.670347	1.11045	49.8415	0.739536	0	11.3111	4.11461	38.9231				16	0.0625			0.673522		5.90969	5.94548	6.05051	5.63453	6.51906		6.24897	5.55817		2511.78	3749	-0.01092	0.393505	E	山东省		0	2	1
498	2022	5.96967	3.3673	0.999983	25.3585	0.777271	0.147702	0.130326	1.07707	49.7597	0.711246	0	11.3621	4.63411					143	0.00699301			0.759565	5	5.97514	5.86648	6.11817	5.56109	6.4058		6.10207	5.57239			5230		0.462988		山东省			2	1
498	2023				25.6616	0.76585	0.110454	0.123121	1.136	49.7481	0.7224	0																							4814								1
501	2011	3.5169	0		22.9949	0.769568	0.218126	0.208485	0.539129	20.1657	0.398214	0	10.3049	2.38056	25.6667	29.5	0.671877	1.66619			0				2.793	4.12277	3.68938	3.97706	3.94662			4.17884		51.5188	110	-0.018993	0.257308	F	湖南省	0	1	1	1
501	2012	4.55082	0		23.1247	0.760921	0.213654	0.170228	0.545615	22.0246	0.405502	0	10.4187	2.15294	25.3333	33.3	0.680728	1.69561							4.16496	4.8932	4.82479	4.31962	5.32296			4.68666		51.5188	136	-0.020666	0.36103	F	湖南省	0	1	1	1
501	2013	5.002	0		23.2597	0.752536	0.210281	0.130225	0.535432	24.0146	0.397021	0	10.5171	1.63194	41.6471	36.3	0.70972	1.77006							4.6488	5.17048	5.50228	4.60737	6.11834	3.55163		4.50424		51.5188	136	-0.021747	0.304652	F	湖南省	0	1	1	1
501	2014	5.12557	0		23.4738	0.759467	0.186109	0.018928	0.374807	25.1285	0.283135		10.6034	1.42176	39.0769	38.6	0.727566	1.80926							5.02006	5.03994	5.51741	5.00018	6.17268	4.94028	3.70966	4.54351		51.5188	134	-0.025254	0.2443	F	湖南省	0	1	1	1
501	2015	5.33455	0		23.5998	0.767476	0.202916	0.0211421	0.328652	24.0941	0.216627	0	10.6632	2.32692	38.1538	39.9	0.795529	2.00408							5.14207	5.16747	5.95387	5.22838	5.91881	5.14656	5.01157	4.96905	3.5453	51.5188	138	-0.041316	0.218031	F	湖南省	0	1	1	1
501	2016	5.38766	0		23.6019	0.659722	0.195065	0.00947199	0.415385	21.5371	0.229285	0	10.7447	1.45847	34.7273	44.4	0.827454	2.11181							5.23182	5.39727	5.76542	5.45479	6.24841	5.376	4.87445	5.06616	5.291	51.5188	140	-0.045995	0.2013	F	湖南省	0	1	1	1
501	2017	5.56879	0		23.6147	0.601671	0.187633	0.0244469	0.536387	21.5481	0.274268	0	10.8109	2.75195	36.875	48	0.907628	2.24572							5.41375	5.69944	5.76821	5.51551	6.46356	5.50689	5.63502	5.20375	5.67061	51.5188	148	-0.052808	0.216848	F	湖南省	0	1	1	1
501	2018	5.6623	0		23.8538	0.639567	0.136118	-0.0229851	0.557286	21.5481	0.304717	0	10.8771	0.532324	33.0769	51.9	0.968459	2.27526							5.55709	5.6614	5.94854	5.51441	6.4822	5.25949	5.50708	5.18677	5.67033	51.5188	151	-0.045798	0.206657	F	湖南省	0	1	1	1
501	2019	5.74252	0		23.8843	0.596956	0.137959	0.00285373	0.515833	21.5481	0.283088	0	10.9602	2.11983	33.0909	56.2	1.0275	2.3105							5.64643	5.7456	6.00256	5.60702	6.53721		5.69347	5.31809		51.5188	153	-0.050547	0.220976	F	湖南省	0	1	1	1
501	2020	5.80825	0		23.8501	0.565163	0.0563629	-0.569757	0.492756	21.5481	0.218486	0	11.0493	2.18958	52.4444	60.7									5.71466	5.85348	5.99969	5.64027	6.51061		6.06704	5.40548		51.5188	160	-0.06613	0.252864	F	湖南省	1	1	1	1
501	2021	5.89541	0		24.0622	0.621204	0.0730761	-0.0671405	0.438762	21.5481	0.18017	0	11.1482	1.89167	38.3333										5.82832	5.93585	6.02584	5.58833	6.47603		6.2966	5.50122		51.5188	50	-0.140898	0.251589	F	湖南省		0	1	1
501	2022	5.92144	0		24.1489	0.648298	0.0283575	-0.110764	0.384041	21.5481	0.169357	0	11.2064	3.64064											5.89493	5.87043	6.08427	5.53259	6.38232		6.15454	5.53693			5230		0.322259	F	湖南省			1	1
501	2023				24.1831	0.653052	0.0191379	0.132606	0.427193	21.5481	0.184692	0																							4814								1
502	2011	4.25533	0		19.9291	0.406705	0.147119	3.02996	1.98264	22.6515	0.789724	0	10.8358	4.04195	21.3333										4.16527	4.40635	4.24363	4.09368	3.92573			4.56393		2511.78	752	0.140543	0.832578		广东省		1	2	0
502	2012	4.8525	0		19.5198	0.212002	-0.0450836	-0.62977	3.26396	22.6515	0.691965	0	10.8985	8.15773	24.2										4.7218	5.01317	4.9367	4.40342	5.03214			5.04562		2511.78	923	0.488649	0.73449		广东省		1	2	0
502	2013	5.22456	0		19.5511	0.210434	0.0333505	-0.130912	3.36769	22.6515	0.708675	0	10.9825	3.26938	16										5.03909	5.34444	5.50781	4.66786	6.14552	4.08227		4.92086		2511.78	1057	0.448272	0.650972		广东省		1	2	0
502	2014	5.31089	0		19.4166	0.167579	0.0160156	1.10772	5.34963	22.6515	0.896484	0	11.0583	2.9661	16										5.30146	5.17071	5.549	5.05427	6.18429	5.06972	4.03336	4.85234		2511.78	1097	-0.074754	0.602594		广东省		1	2	0
502	2015	5.48873	0		19.8187	0.475371	-0.110605	-0.62977	1.90415	22.6515	0.90518	0	11.1199	5.21564	26										5.42283	5.28254	5.92637	5.33446	5.90069	5.26899	5.04658	5.23442	4.01114	2511.78	1134	0.488649	0.594898		广东省		1	2	0
502	2016	5.51744	0		20.2497	0.596444	0.181876	3.02996	1.46449	22.6515	0.873489	0	11.212	-1.72863	21										5.4851	5.47016	5.69058	5.58646	6.2478	5.47302	4.96908	5.20061	5.38393	2511.78	1278	-0.058439	0.55373		广东省		1	2	0
502	2017	5.6943	0		20.0656	0.715851	-0.425426	-0.62977	0.589251	22.6515	0.421816		11.3014	7.51548	19.5556										5.6237	5.79656	5.72333	5.66494	6.51706	5.588	5.69391	5.34667	5.88126	2511.78	1120	0.488649	0.580262		广东省		1	2	0
502	2018	5.80789	0		19.8474	0.472495	0.415964	-0.210643	1.56646	22.6515	0.740146	0	11.3669	3.14209	34.4										5.74761	5.80191	5.99361	5.72207	6.59717	5.37364	5.64245	5.36661	5.80784	2511.78	1214	0.488649	0.600243		广东省		1	2	0
502	2019	5.89056	0		19.3464	0.149953	-0.0458624	-0.062911	3.79878	22.6515	0.569637	0	11.4529	4.19283	30.8571										5.83183	5.90126	6.04657	5.77356	6.67065		5.83536	5.52299		2511.78	1125	0.488649	0.610816		广东省		1	2	0
502	2020	5.94158	0		19.3464	0.175108	-0.093908	-0.0967346	3.29148	22.6515	0.550076	0	11.3875	4.5476	20.5										5.88037	6.00476	6.01631	5.79615	6.63043		6.2265	5.59025		2511.78	787	0.488649	0.608134		广东省		1	2	0
502	2021	6.01012	0		19.6604	0.223983	-0.097398	3.02996	2.678	22.6515	0.556206	0	11.4956		15.7143										5.95938	6.08479	6.03238	5.78444	6.63537		6.43748	5.62713		2511.78	3749		0.593748		广东省		0	2	0
502	2022		0																																5230								1
503	2011	3.70917	0		21.0737	0.111885	0.0148729	-0.176553	6.84725	23.8093	0.746816	0	10.4399	2.97525	12	37.2	0.799979	1.92681							3.58823	3.9993	3.51423	4.23628	3.80265			4.01584		3.44717	50	0.352165	0.368923	S	湖北省	0	1	2	0
503	2012	4.62908	0		21.1143	0.128211	0.0175705	0.184749	5.72189	26.7947	0.720213	0	10.5603	4.42209	12	40.1	0.821	1.98171							4.41956	4.84293	4.80402	4.50899	5.15762			4.69839		5.32035	114	-0.027217	0.447368	I	湖北省	0	1	2	0
503	2013	5.11054	0		21.0796	0.109044	0.00963008	0.0672228	7.37872	27.2694	0.789784	0	10.6649	2.23433	18.4444	43.1	0.84525	2.05235							4.82623	5.28847	5.49104	4.71133	6.23698	3.98843		4.60016		5.32035	125	0.091122	0.463939	I	湖北省	0	1	2	0
503	2014	5.25301	0		21.0844	0.0743834	0.014872	-0.0526221	11.0577	27.5577	0.805283	0	10.761	2.96727	18.2857	45.3	0.880138	2.09462							5.17959	5.17445	5.56861	5.11126	6.30772	5.09031	4.07771	4.60267		5.32035	131	0.287738	0.483476	I	湖北省	0	1	2	0
503	2015	5.42825	0		21.1165	0.0687405	0.00712209	-0.00637739	11.7849	27.6245	0.797726	0	10.8328	1.89586	20.75	46.8	0.951067	2.25204							5.30096	5.24745	5.95602	5.35176	5.98255	5.28107	5.1264	4.98989	4.05716	5.32035	148	0.483381	0.440096	I	湖北省	0	1	2	0
503	2016	5.4842	0		21.1236	0.0530016	0.00938193	0.118693	14.2376	27.6854	0.746697	0	10.9271	2.00211	25.5	51.4	0.966556	2.29552							5.37782	5.45708	5.80764	5.57923	6.2742	5.48715	5.06819	5.0715	5.34774	5.32035	200	0.488649	0.459057	I	湖北省	0	1	2	0
503	2017	5.65696	1.79176		21.0938	0.0511596	-0.000213621	-0.151451	17.1498	25.7414	0.658007	0	11.0054	4.82735	18	58.5	1.03019	2.38584							5.53981	5.76388	5.80542	5.67107	6.48134	5.59792	5.74059	5.26219	5.76073	5.32035	229	0.488649	0.46734	I	湖北省	0	1	2	0
503	2018	5.76981	1.09861		20.9704	0.0511596	-0.144577	-0.481069	12.2534	26.2235	0.600393	0	11.1067	2.39631	37.0667	65.3	1.07977	2.38862							5.68208	5.77902	6.00139	5.72896	6.55854	5.42147	5.69756	5.29594	5.73878	5.32035	242	0.488649	0.491694	I	湖北省	0	1	2	0
503	2019	5.84471	0		20.9896	0.0595511	0.0126729	0.360628	11.6691	26.2235	0.694907	0	11.2566	1.52877	28.1818	71.9	1.0553	2.2691							5.77389	5.8566	6.03042	5.7638	6.59785		5.86434	5.44086		5.32035	281	0.488649	0.483851	I	湖北省	0	1	2	0
503	2020	5.88509	2.07944		20.9832	0.256475	-0.222058	0.596241	3.09799	26.2235	0.794555	0	11.2178	2.65294	23.5556	78.1									5.82169	5.91507	6.02279	5.73321	6.5104		6.17004	5.48618		5.32035	331	0.488649	0.451823	I	湖北省	1	1	2	0
503	2021	5.97356	1.09861		20.8992	0.339746	-0.202259	0.21769	2.17652	25.9809	0.735715	0	11.3669	5.03065	31.2308										5.92778	6.01551	6.04117	5.7208	6.52842		6.39669	5.58595		2511.78	3749	0.488649	0.480412	I	湖北省		0	2	0
503	2022	5.96967	0		20.8228	0.354584	-0.112603	0.231925	1.9996	26.0039	0.702713	0	11.3621	6.90386											5.97514	5.86648	6.11817	5.56109	6.4058		6.10207	5.57239			5230		0.462988		山东省			2	0
503	2023				21.3919	0.271682	-0.0752642	0.0612296	3.00743	23.9492	0.814841																								4814								0
504	2011	4.38714	0		19.4376	0.528417	-0.210998	-0.401982	0.512928	25.5803	0.268257	0	11.3103		52.5263	70.3	1.95615	6.25619							4.59036	4.29361	3.51423	4.3745	4.08564			4.34055		30.8239	23		0.987807	R	北京市	1	0	2	0
504	2012	5.02158	0		19.3464	0.987941	-0.836894	-0.154868	0.465048	25.5803	0.583071	0	11.3791		38.3077	72.2	1.9306	6.28623							5.05344	5.0778	4.78307	4.70066	5.37842			4.94926		30.8239	23		0.998656	R	北京市	1	0	2	0
504	2013	5.37814	0		19.3464	0.971638	-0.836894	-0.62977	0.411051	25.5803	0.371558	0	11.4579		47.125	75.2	1.9303	6.16049							5.27228	5.51544	5.44055	4.91654	6.42589	4.54553		4.87649		30.8239	23		0.939088	R	北京市	1	0	2	0
504	2014	5.07991	0		19.3464	0.934099	-0.836894	-0.300906	0.366528	25.5803	0.337217	0	10.1824		47.6842	36.8	1.49634	3.43861							5.00462	4.68481	5.68562	4.71769	6.05542	4.70302	3.15572	3.57906		19.7501	27		0.16576	R	甘肃省	1	0	1	0
504	2015	5.30221	0		19.3464	0.987941	0.481337	-0.272065	0.448604	25.5803	0.49613	0	10.1722	8.74981	26.4	38.8	1.87593	4.13924							5.13973	4.83826	6.07682	4.96018	5.76538	4.87137	4.67442	4.43959	2.27006	19.7501	36	0.488649	0.146081	R	甘肃省	1	1	1	0
504	2016	5.32355	0		19.5232	0.735191	0.481337	3.02996	0.812709	25.5803	0.583292	0	10.2271		24.5714	42.4	2.08148	4.38849							5.24852	5.15708	5.74056	5.20453	6.0731	5.14792	4.60214	4.71054	5.13596	19.7501	44		0.0433708	R	甘肃省	1	0	1	0
504	2017	5.50036	1.09861	0	19.8188	0.682708	-0.348233	0.00210492	0.944433	25.5803	0.58793	0	10.2575	7.17586	21.5	46.7	2.24331	4.49442	5	0.2		0	1	2	5.43103	5.48639	5.72064	5.28289	6.26682	5.25402	5.49484	4.88864	5.46967	19.7501	56	0.48806	0.0370822	R	甘肃省	1	1	1	0
504	2018	5.59033	0.693147	0	19.6524	0.685587	-0.322207	0.415306	0.646915	25.5803	0.427334	1	10.3525	8.5418	31.1667	51	2.23608	4.37272			0	0			5.56945	5.4316	5.87924	5.33643	6.23777	4.9823	5.24524	4.96028	5.53771	4.03522	49	0	0.0322757	M	甘肃省	1	0	1	0
504	2019	5.67037	1.09861		19.4077	0.573452	0.164435	0.406564	0.95977	25.5803	0.535109	0	10.4041		22.8	55.2	3.00072	5.14316							5.66404	5.53237	5.89758	5.46486	6.3247		5.37949	5.14485		4.03522	56		0.050883	M	甘肃省	1	0	1	0
504	2020	5.72522	0.693147		20.1365	0.758188	0.117583	0.308619	1.14689	25.5803	0.862554	0	10.4911		18	59.3									5.73615	5.5848	5.90905	5.52236	6.24421		5.60337	5.27055		4.03522	61		0.054397	M	甘肃省	1	0	1	0
504	2021	5.83527	0.693147		20.3066	0.832658	-0.270433	-0.107918	0.976599	25.5803	0.783659		10.6224	5.79078	26.4615										5.84459	5.7354	5.96796	5.43949	6.17475		6.05692	5.41205		2511.78	3749	0.29414	0.0873013	M	甘肃省		0	1	0
504	2022	5.84707	0	0.999874	20.131	0.855561	-0.312943	0.279196	0.9145	25.5803	0.752599	0	10.7137	5.27018											5.89183	5.64347	6.01567	5.358	6.0581		5.84744	5.4225			5230		0.118106		甘肃省			1	0
504	2023				20.4637	0.605029	-0.243292	-0.317225	1.44752	24.1503	0.848932	0																							4814								0
505	2011	3.70917	0		20.9948	0.695355	-0.107207	-0.62977	0.715938	26.3575	0.4267	1	10.4399		21.5556	37.2	0.799979	1.92681							3.58823	3.9993	3.51423	4.23628	3.80265			4.01584		13.9361	112		0.368923	K	湖北省	0	0	2	0
505	2012	4.62908	0		21.0773	0.823408	-0.389914	-0.124946	0.826229	26.3575	0.454971	1	10.5603		20.6667	40.1	0.821	1.98171							4.41956	4.84293	4.80402	4.50899	5.15762			4.69839		13.9361	123		0.447368	K	湖北省	0	0	2	0
505	2013	5.11054	0		20.9365	0.896609	0.0456663	0.104371	0.592979	26.3575	0.462915	1	10.6649		26	43.1	0.84525	2.05235							4.82623	5.28847	5.49104	4.71133	6.23698	3.98843		4.60016		13.9361	117		0.463939	K	湖北省	0	0	2	0
505	2014	5.25301	0		21.2213	0.987941	-0.836894	0.0603437	0.676904	26.3575	0.524879	1	10.761	7.1438	21.3333	45.3	0.880138	2.09462							5.17959	5.17445	5.56861	5.11126	6.30772	5.09031	4.07771	4.60267		13.9361	116	0.488649	0.483476	K	湖北省	0	0	2	0
505	2015	5.42825	0		21.2624	0.987941	0.481337	0.117891	0.718585	26.3575	0.652458	1	10.8328	2.4374	16	46.8	0.951067	2.25204							5.30096	5.24745	5.95602	5.35176	5.98255	5.28107	5.1264	4.98989	4.05716	13.9361	118	0.40143	0.440096	K	湖北省	0	0	2	0
505	2016	5.4842	0		21.0493	0.955978	-0.836894	2.62881	0.792353	28.9545	0.715	1	10.9271		47.3684	51.4	0.966556	2.29552							5.37782	5.45708	5.80764	5.57923	6.2742	5.48715	5.06819	5.0715	5.34774	13.9361	113		0.459057	K	湖北省	0	0	2	0
505	2017	5.65696	0		22.5287	0.572467	0.156831	3.02996	1.16464	42.0594	0.635556	0	11.0054	4.83175	26.2222	58.5	1.03019	2.38584			2.77259				5.53981	5.76388	5.80542	5.67107	6.48134	5.59792	5.74059	5.26219	5.76073	13.9361	112	0.185291	0.46734	K	湖北省	0	0	2	1
505	2018	5.76981	2.19722		22.316	0.422619	0.0776272	-0.0642256	1.4349	42.0594	0.558322	0	11.1067	0.094366	35.2308	65.3	1.07977	2.38862			1.94591				5.68208	5.77902	6.00139	5.72896	6.55854	5.42147	5.69756	5.29594	5.73878	11.4413	208	0.028863	0.491694	C1	湖北省	0	0	2	1
505	2019	5.84471	1.38629		22.3779	0.428227	0.0612807	0.00420592	1.43055	42.0594	0.577041	0	11.2566	1.22194	35.3846	71.9	1.0553	2.2691			1.38629				5.77389	5.8566	6.03042	5.7638	6.59785		5.86434	5.44086		11.4413	210	0.044428	0.483851	C1	湖北省	0	0	2	1
505	2020	5.88509	0		22.4629	0.455856	0.0719917	0.174921	1.37838	39.678	0.594579	0	11.2178	3.3882	30	78.1					0				5.82169	5.91507	6.02279	5.73321	6.5104		6.17004	5.48618		11.4413	235	0.052454	0.451823	C1	湖北省	1	0	2	1
505	2021	5.97356	0		22.5228	0.452229	0.0746285	0.345622	1.52531	39.678	0.642144	0	11.3669	1.21263	34										5.92778	6.01551	6.04117	5.7208	6.52842		6.39669	5.58595		11.4413	50	0.012903	0.480412	C1	湖北省		0	2	1
505	2022	5.99099	0		22.5324	0.432821	0.0484885	0.0930691	2.04639	39.678	0.6787	0	11.4302	4.17966											5.98178	5.94558	6.09627	5.6572	6.44202		6.27258	5.59119			5230		0.527404	C1	湖北省			2	1
505	2023				22.5946	0.449677	0.0293982	-0.0744186	2.19266	39.678	0.686523	0																							4814								1
506	2011	3.67757	0										10.765	7.28813	21.1111	37.8	0.77481	1.79374							3.54587	3.87453	3.68913	3.78963	3.26423			4.14915		12.7319	112	-0.083491	0.34907	K	山东省	0	1	2	1
506	2012	4.61858	0										10.8545	5.48055	25.5556	40.1	0.802705	1.88752							4.3963	4.85616	4.77643	4.12147	5.17292			4.74066		12.7319	123	0.06277	0.435386	K	山东省	0	1	2	1
506	2013	5.07705	0										10.9488	3.06369	41.6	44.7	0.808894	1.93006							4.81227	5.24739	5.43512	4.49836	6.18157	3.82581		4.6173		12.7319	117	0.242896	0.41293	K	山东省	0	0	2	1
506	2014	5.20883	0										11.0166		34.25	47.6	0.841845	1.97213							5.14102	5.08877	5.56099	4.95632	6.23762	5.02289	3.89813	4.52092		12.7319	116	0.488649	0.397093	K	山东省	0	0	2	1
506	2015	5.40114	0										11.0693	3.34898	30.8889	48.9	0.874058	2.05384							5.26326	5.18822	5.97422	5.22666	5.92112	5.23373	5.10619	4.95032	3.49711	28.3251	68	-0.122266	0.373705	B	山东省	0	0	2	1
506	2016	5.45346	0										11.138	4.30568	32.8889	52.9	0.900941	2.12473							5.35089	5.38821	5.81585	5.46189	6.19041	5.43296	4.9788	5.03907	5.28052	28.3251	69	-0.158998	0.374286	B	山东省	0	1	2	1
506	2017	5.60969	0										11.1956	4.52586	29.3333	56.5	0.92867	2.1453							5.51419	5.6765	5.77118	5.51736	6.42969	5.49895	5.64408	5.19447	5.55239	28.3251	70	0.155213	0.330292	B	山东省	0	0	2	1
506	2018	5.71086	0										11.242	2.67589	42.25	60.3	0.976401	2.20717							5.64541	5.66591	5.9648	5.57268	6.48176	5.30143	5.50155	5.18996	5.68063	28.3251	70	0.219226	0.331614	B	山东省	0	0	2	1
506	2019	5.79411	0										11.1655	3.12335	18	64.4	1.17431	2.61729							5.7397	5.76688	5.99604	5.63369	6.55641		5.68593	5.36876		28.3251	71	0.166859	0.350337	B	山东省	1	0	2	1
506	2020	5.85452	0										11.1865	3.8898	21	68.8									5.80711	5.84206	6.01616	5.66184	6.51274		5.97649	5.45843		28.3251	72	-0.033826	0.370822	B	山东省	1	0	2	1
506	2021	5.94459	0										11.3111	4.91512	28.8571										5.90969	5.94548	6.05051	5.63453	6.51906		6.24897	5.55817		2511.78	3749	0.112955	0.393505	B	山东省		0	2	1
506	2022	5.96967	0										11.3621	6.23475											5.97514	5.86648	6.11817	5.56109	6.4058		6.10207	5.57239			5230		0.462988		山东省			2	1
507	2011	4.25533	1.09861		21.9517	0.476831	0.183727	0.223186	1.48932	16.3967	0.255536		10.8358	0.878813	25.3333	60.4	0.998812	2.65555							4.16527	4.40635	4.24363	4.09368	3.92573			4.56393		17.3731	50	0.103723	0.832578	S	广东省	0	0	2	1
507	2012	4.8525	2.07944		21.9869	0.4375	0.0804095	0.44102	1.80586	25.0562	0.199243	0	10.8985	3.30982	31.8462	63.1	1.03833	2.76379							4.7218	5.01317	4.9367	4.40342	5.03214			5.04562		90.4151	78	0.010771	0.73449	G	广东省	0	0	2	1
507	2013	5.22456	1.09861		22.0922	0.354787	0.0402569	0.973029	2.61052	25.6196	0.200381	0	10.9825	1.83695	30.7273	66	1.11809	2.95151							5.03909	5.34444	5.50781	4.66786	6.14552	4.08227		4.92086		90.4151	79	0.003709	0.650972	G	广东省	0	0	2	1
507	2014	5.31089	0		22.4023	0.50672	0.00653504	0.656754	0.736966	25.8282	0.208026		11.0583	1.9666	31.6667	68.5	1.16518	2.97017			0				5.30146	5.17071	5.549	5.05427	6.18429	5.06972	4.03336	4.85234		90.4151	79	0.032667	0.602594	G	广东省	0	1	2	1
507	2015	5.48873	0		22.4234	0.488875	0.0296021	-0.0544065	0.90232	25.8282	0.186886		11.1199	1.54382	27	72.4	1.30716	3.49993							5.42283	5.28254	5.92637	5.33446	5.90069	5.26899	5.04658	5.23442	4.01114	90.4151	82	0.00876	0.594898	G	广东省	1	0	2	1
507	2016	5.51744	0		22.4674	0.490038	0.0420682	-0.109526	0.999855	25.8282	0.154828	0	11.212	1.81366	23.6	74	1.28389	3.40442			0				5.4851	5.47016	5.69058	5.58646	6.2478	5.47302	4.96908	5.20061	5.38393	90.4151	84	-0.029162	0.55373	G	广东省	1	0	2	1
507	2017	5.6943	0.693147		22.5008	0.477613	0.0552214	0.0330407	1.12135	25.8282	0.175875	0	11.3014	2.21422	19.5556	76.2	1.3284	3.39195			0				5.6237	5.79656	5.72333	5.66494	6.51706	5.588	5.69391	5.34667	5.88126	90.4151	94	-0.001615	0.580262	G	广东省	1	1	2	1
507	2018	5.80789	1.60944		22.6459	0.522906	0.0607638	0.405413	0.87442	25.8282	0.242425	0	11.3669	1.62101	16.5	78.4	1.43106	3.48662			0				5.74761	5.80191	5.99361	5.72207	6.59717	5.37364	5.64245	5.36661	5.80784	90.4151	100	0.023003	0.600243	G	广东省	1	1	2	1
507	2019	5.89056	1.38629		22.948	0.38872	0.0554092	0.270311	1.07026	29.6367	0.250674	0	11.4529	0.535621	19.5	80.5	1.50815	3.57914							5.83183	5.90126	6.04657	5.77356	6.67065		5.83536	5.52299		90.4151	102	0.048611	0.610816	G	广东省	1	0	2	1
507	2020	5.94158	2.48491		23.325	0.56503	0.0499096	0.0642708	0.908124	29.6367	0.256593	0	11.3875	1.66212	38.1538	82.6									5.88037	6.00476	6.01631	5.79615	6.63043		6.2265	5.59025		90.4151	105	0.046571	0.608134	G	广东省	1	0	2	1
507	2021	6.01012	2.19722		23.5989	0.583037	0.0792979	0.805034	1.03508	29.9812	0.288481	0	11.4956	1.6676	32										5.95938	6.08479	6.03238	5.78444	6.63537		6.43748	5.62713		2511.78	3749	0.182713	0.593748	G	广东省		0	2	1
507	2022	6.03395	2.19722		23.7635	0.562207	0.0563186	-0.177249	1.20895	29.9812	0.307499		11.5318	1.66073											6.02661	6.00775	6.10272	5.71101	6.52427		6.31954	5.62422			5230		0.661427		广东省			2	1
507	2023				23.752	0.539778	0.0498628	0.039195	1.04204	29.9812	0.292938	1																							4814								1
509	2011	3.71747	0		20.0489	0.987941	0.481337	-0.0978582	0.309761	25.1653	0.364528	0	10.171		23.6										3.40186	4.08698	3.79549	3.81749	4.29878			3.98416		2511.78	752		0.374238	C2	四川省		1	0	0
509	2012	4.61641	0		19.9272	0.987941	0.481337	-0.172584	0.249377	25.1653	0.33576	0	10.2958		24.7273										4.32228	4.84812	4.9295	4.36513	5.19095			4.69757		2511.78	923		0.432923	C2	四川省		1	0	0
509	2013	5.03721	0.693147		20.4129	0.898231	-0.231517	-0.105284	0.797898	24.7653	0.704958	0	10.3926		37.5556										4.74519	5.18015	5.47989	4.62869	6.09983	3.57291		4.56861		2511.78	1057		0.354447	C2	四川省		1	0	0
509	2014	5.16376	0		20.2558	0.980329	-0.836894	-0.167142	0.661879	24.132	0.638121	0	10.4668	6.80349	34.7059										5.0973	5.08029	5.4697	5.00609	6.21349	4.94193	3.83579	4.57389		2511.78	1097	0.279784	0.312801	C2	四川省		1	0	0
509	2015	5.3775	0		20.1573	0.941537	0.481337	-0.219526	0.727116	24.132	0.655999	0	10.5126	6.2108	17.3333						0				5.20992	5.1792	5.98522	5.25018	5.93709	5.12498	5.02671	4.9518	3.88342	2511.78	1134	0.229799	0.317235	C2	四川省		1	0	0
509	2016	5.42237	0		19.6489	0.934028	-0.836894	-0.554193	0.872701	24.132	0.753933	0	10.5967	9.65012	18.2222										5.28826	5.3824	5.81823	5.4714	6.2002	5.365	4.90802	5.03926	5.34463	2511.78	1278	0.488649	0.29112	C2	四川省		1	0	0
509	2017	5.59396	0		19.535	0.888114	0.437042	3.02996	0.897441	24.132	0.775197	0	10.7066		10										5.45047	5.7122	5.78734	5.50225	6.43012	5.47109	5.70011	5.2037	5.77411	2511.78	1120	0.076732	0.286099	C2	四川省		1	0	0
509	2018	5.68801	0		19.3464	0.926764	-0.836894	-0.460436	0.760685	24.132	0.70121		10.7972	9.86824	22										5.5878	5.69317	5.95458	5.54616	6.48713	5.23834	5.62011	5.17717	5.73505	2511.78	1214	0.12189	0.272057	C2	四川省		1	0	0
509	2019	5.7624	0		19.3464	0.987941	0.481337	-0.62977	0.354846	24.132	0.572164	0	10.9291	9.22568	33.4										5.67749	5.76999	5.98953	5.61369	6.55866		5.77041	5.3049		2511.78	1125	0.084638	0.270022	C2	四川省		1	0	0
509	2020	5.81658	0		19.4231	0.450488	0.481337	-0.285755	1.81772	18.5631	0.780865		10.9704		46.1429										5.74224	5.84604	5.98405	5.62728	6.49368		6.0665	5.39545		2511.78	787		0.273717	C2	四川省		1	0	0
509	2021	5.89882	0		20.1697	0.62018	-0.0089171	3.02996	1.09081	23.0769	0.628935	0	11.0717		37.8462										5.84054	5.93118	6.0186	5.57878	6.46935		6.30795	5.48658		2511.78	3749		0.261218	Q	四川省		0	0	0
509	2022	5.92054	0		20.2325	0.639894	0.0300735	1.99993	1.04521	23.0769	0.64139	0	11.124	8.70226											5.89778	5.86828	6.07488	5.51814	6.39977		6.17144	5.50546			5230		0.319679		四川省			0	0
509	2023				20.4389	0.698414	0.0900668	-0.161815	1.07197	23.0769	0.729383	0																							4814								0
510	2011	3.71747	1.09861		21.5794	0.524906	-0.100951	-0.0427046	0.682839	8.4804	0.337921	0	10.171	4.63305	17.7778	27.7	1.00885	2.57735			1.38629				3.40186	4.08698	3.79549	3.81749	4.29878			3.98416		121.267	413	0.122819	0.374238	C2	四川省	0	0	0	1
510	2012	4.61641	1.38629		21.5567	0.509003	0.00384543	-0.160208	0.787692	8.4804	0.337749	0	10.2958	4.26756	23.2	31.8	1.02935	2.66638			1.94591				4.32228	4.84812	4.9295	4.36513	5.19095			4.69757		121.267	427	0.128051	0.432923	C2	四川省	0	0	0	0
510	2013	5.03721	1.38629		21.3342	0.48871	-0.184532	-0.0769226	0.566967	8.4804	0.237434	0	10.3926	3.22085	21.4545	35.1	1.07655	2.79594	9	0.111111	1.94591		1	0	4.74519	5.18015	5.47989	4.62869	6.09983	3.57291		4.56861		121.267	429	0.146259	0.354447	C2	四川省	0	0	0	0
510	2014	5.16376	0.693147	0	21.3131	0.559173	-0.168402	0.0232599	0.570846	8.4804	0.295829	0	10.4668	2.42213	19.8	37.3	1.13848	2.91807			2.63906	0			5.0973	5.08029	5.4697	5.00609	6.21349	4.94193	3.83579	4.57389		121.267	449	0.117643	0.312801	C2	四川省	0	0	0	0
510	2015	5.3775	2.56495		21.1567	0.484045	0.00821766	-0.210555	0.561774	10	0.256031		10.5126		37.7647	40	1.21224	3.08941			1.79176				5.20992	5.1792	5.98522	5.25018	5.93709	5.12498	5.02671	4.9518	3.88342	121.267	476		0.317235	C2	四川省	1	0	0	0
510	2016	5.42237	2.63906		21.0022	0.35885	0.0661125	-0.0530434	0.547131	10	0.182664	1	10.5967	2.32837	31.5714	43.6	1.24081	3.12685			2.30259				5.28826	5.3824	5.81823	5.4714	6.2002	5.365	4.90802	5.03926	5.34463	121.267	526	0.01854	0.29112	C2	四川省	1	0	0	0
510	2017	5.59396	2.3979		21.1292	0.416092	0.0490659	0.12645	0.786195	13.0549	0.312183	1	10.7066	3.06501	14	47.5	1.25013	3.09888			1.79176				5.45047	5.7122	5.78734	5.50225	6.43012	5.47109	5.70011	5.2037	5.77411	121.267	612	0.062796	0.286099	C2	四川省	1	0	0	0
510	2018	5.68801	1.09861		21.1183	0.35626	0.112303	0.197461	0.994613	13.0549	0.337587	1	10.7972	1.23496	16	51.6	1.27617	3.05715			2.63906				5.5878	5.69317	5.95458	5.54616	6.48713	5.23834	5.62011	5.17717	5.73505	121.267	623	0.069939	0.272057	C2	四川省	1	0	0	0
510	2019	5.7624	1.79176		21.1998	0.347894	0.064542	0.120651	0.880742	13.0549	0.287424	0	10.9291	2.08145	22	55.7	1.25818	2.92418			1.09861				5.67749	5.76999	5.98953	5.61369	6.55866		5.77041	5.3049		121.267	656	0.078582	0.270022	C2	四川省	1	0	0	0
510	2020	5.81658	2.56495		21.3201	0.39717	0.0703208	-0.0483394	1.01655	10.0549	0.373553	0	10.9704	0.82629	24	59.9					0				5.74224	5.84604	5.98405	5.62728	6.49368		6.0665	5.39545		121.267	749	0.070994	0.273717	C2	四川省	1	0	0	0
510	2021	5.89882	1.79176		21.5009	0.374023	0.247029	0.349411	1.1879	8.8238	0.393694	0	11.0717	-0.806194	22										5.84054	5.93118	6.0186	5.57878	6.46935		6.30795	5.48658		2511.78	3749	0.016236	0.261218	C2	四川省		0	0	0
510	2022	5.92054	0.693147		21.5551	0.364708	0.00939338	0.0203889	1.18305	8.8238	0.355382	0	11.124	2.55211											5.89778	5.86828	6.07488	5.51814	6.39977		6.17144	5.50546			5230		0.319679		四川省			0	0
510	2023				21.6729	0.486678	-0.127694	-0.147925	0.813963	8.8238	0.324647	0																							4814								0
511	2011	3.75864	0		21.9913	0.564651	-0.00924304	0.210918	2.51265	21.9756	0.888375	0	10.4487	4.98879	34.5714	37	1.29866	2.88015							3.7228	3.88074	3.63152	4.0816	4.04375			3.741		3.956	112	-0.020278	0.401282		重庆市	1	0	2	1
511	2012	4.61532	0.693147		22.0946	0.585663	0.0465648	0.332023	2.16541	22.0776	0.886589	0	10.5691	4.3609	18.4	40.9	1.32618	2.98574							4.45887	4.76337	4.78791	4.49536	5.19761			4.52309		3.956	123	0.084622	0.431691		重庆市	1	1	2	1
511	2013	5.08053	1.38629		21.9457	0.507358	0.0282656	-0.128124	2.04627	14.635	0.630529	0	10.6741	3.04857	25.2	43.9	1.35971	3.09652							4.83842	5.1885	5.48786	4.73092	6.15626	3.5619		4.46556		3.956	117	0.167713	0.418161		重庆市	1	1	2	1
511	2014	5.22419	1.09861		22.0118	0.614595	-0.176738	1.65253	1.28792	13.6911	0.685037	1	10.7758	2.9752	38	45.7	1.40308	3.12096							5.17372	5.06815	5.57833	5.06468	6.24224	4.95477	3.54962	4.52721		141.375	903	0.026373	0.426689		重庆市	1	1	2	1
511	2015	5.40645	1.09861	0.5	22.0602	0.628225	-0.0123759	-0.323657	1.075	11.2734	0.675339	0	10.8652	4.41159	29.3333	48.3	1.4248	3.21228	7	0.142857		0.693147	1	0	5.29059	5.15086	5.978	5.25593	5.97977	5.12765	4.92035	4.88583	3.80488	141.375	977	0.12749	0.386569		重庆市	1	1	2	1
511	2016	5.45911	0		22.0158	0.629227	-0.343457	0.268347	1.50707	11.2734	0.911045	0	10.9768		22	51.6	1.39709	3.1567			0				5.37077	5.35911	5.83217	5.46411	6.23086	5.34635	4.7877	4.99402	5.31204	141.375	1080		0.389661		重庆市	1	0	2	0
511	2017	5.62512	3.85015		21.9122	0.707074	0.0557235	0.703997	1.29927	11.2734	0.879266	0	11.0579		42.9524	54.7	1.43487	3.17075			0				5.52347	5.71111	5.77011	5.50784	6.43253	5.45265	5.65583	5.18991	5.88632	141.375	1234		0.374322		重庆市	1	0	2	0
511	2018																				0														1214						1		1
511	2019																																		1125								1
511	2020																																		787								1
513	2011	4.25533	2.30259	0.688272	22.25	0.345714	0.137255	0.159971	1.91184	26.2105	0.631773	1	10.8358	-1.72043	27.5556	60.4	0.998812	2.65555	38	0.0263158	2.70805	1.38629	0.99319	3	4.16527	4.40635	4.24363	4.09368	3.92573			4.56393		372.515	413	-0.043131	0.832578	C2	广东省	0	0	2	1
513	2012	4.8525	2.94444	0.75	22.452	0.435524	0.153502	0.246801	1.25153	26.2105	0.527868	1	10.8985	0.647209	24.2222	63.1	1.03833	2.76379	16	0.0625	3.49651	1.09861	0.973914	42	4.7218	5.01317	4.9367	4.40342	5.03214			5.04562		372.515	427	-0.013783	0.73449	C2	广东省	0	1	2	1
513	2013	5.22456	2.77259	0.778547	22.6052	0.451033	0.154463	0.171206	1.27946	26.2105	0.453963	0	10.9825	0.583746	42.6667	66	1.11809	2.95151	24	0.0416667	3.73767	1.09861	0.983701	2	5.03909	5.34444	5.50781	4.66786	6.14552	4.08227		4.92086		372.515	429	-0.015063	0.650972	C2	广东省	0	1	2	1
513	2014	5.31089	3.55535	0.894628	22.7115	0.440964	0.144042	0.200394	1.18609	37.8709	0.433528	0	11.0583	1.02891	45.8571	68.5	1.16518	2.97017	61	0.0163934	3.8712	1.60944	0.997369	27	5.30146	5.17071	5.549	5.05427	6.18429	5.06972	4.03336	4.85234		372.515	449	0.008956	0.602594	C2	广东省	0	1	2	1
513	2015	5.48873	2.56495	0.89	22.8124	0.404534	0.148345	0.194127	1.13406	36.6823	0.442942	0	11.1199	-0.7094	36.1538	72.4	1.30716	3.49993	10	0.1	4.06044	1.38629	0.984183	6	5.42283	5.28254	5.92637	5.33446	5.90069	5.26899	5.04658	5.23442	4.01114	372.515	476	0.012368	0.594898	C2	广东省	1	1	2	1
513	2016	5.51744	3.55535	0.852608	23.0774	0.325153	0.1393	0.155767	1.80351	34.1973	0.567066	0	11.212	-1.42132	32.3636	74	1.28389	3.40442	35	0.0285714	4.34381	1.38629	0.966619	48	5.4851	5.47016	5.69058	5.58646	6.2478	5.47302	4.96908	5.20061	5.38393	372.515	526	0.020077	0.55373	C2	广东省	1	1	2	1
513	2017	5.6943	3.63759	0.77551	23.4894	0.293382	0.481337	0.114901	2.57306	34.2026	0.71393	0	11.3014	-5.34835	30	76.2	1.3284	3.39195	11	0.0909091	4.34381	1.38629	0.921517	2	5.6237	5.79656	5.72333	5.66494	6.51706	5.588	5.69391	5.34667	5.88126	372.515	612	0.018752	0.580262	C2	广东省	1	1	2	1
513	2018	5.80789	3.89182	0.965278	23.5819	0.326166	0.102832	0.0386459	2.32266	34.208	0.715231	0	11.3669	-4.1204	31.2727	78.4	1.43106	3.48662	25	0.04	4.06044	1.38629	0.997987	21	5.74761	5.80191	5.99361	5.72207	6.59717	5.37364	5.64245	5.36661	5.80784	372.515	623	-0.009006	0.600243	C2	广东省	1	1	2	1
513	2019	5.89056	4.21951	0.722222	23.6123	0.317149	0.121671	0.0591424	2.43182	34.2049	0.716114	0	11.4529	-3.81164	35.75	80.5	1.50815	3.57914	7	0.142857	3.58352	1.09861	0.872888	0	5.83183	5.90126	6.04657	5.77356	6.67065		5.83536	5.52299		372.515	656	-0.074057	0.610816	C2	广东省	1	1	2	1
513	2020	5.94158	4.39445	0.56	23.7481	0.337565	0.164484	0.121018	2.40467	33.8407	0.710383	0	11.3875	-3.70354	36.8333	82.6			40	0.025	3.09104	1.09861	0.964667	3	5.88037	6.00476	6.01631	5.79615	6.63043		6.2265	5.59025		372.515	749	-0.101502	0.608134	C2	广东省	1	1	2	1
513	2021	6.01012	4.2485	0.999953	23.8311	0.360313	0.13968	0.14671	2.11884	33.3746	0.655871	0	11.4956	-2.66841	45.1667				24	0.0416667			0.677916	0	5.95938	6.08479	6.03238	5.78444	6.63537		6.43748	5.62713		372.515	233	-0.050887	0.593748	C2	广东省		0	2	1
513	2022	6.03395	3.91202	0.999381	23.9367	0.399302	0.133725	0.0468934	2.29662	33.0902	0.683186	0	11.5318	-1.19244					5	0.2			0.991916		6.02661	6.00775	6.10272	5.71101	6.52427		6.31954	5.62422			5230		0.661427	C2	广东省			2	1
513	2023				23.9439	0.410389	0.127772	-0.0157995	2.13502	33.5031	0.689411	0																							4814								1
514	2011	3.73672	0		22.3822	0.456428	0.0845804	0.151264	2.39166	63.8437	0.659458	0	10.4182	4.7346	20.5714	38.3	0.930705	2.45176							3.65868	3.80799	4.28689	3.59237	3.26423			3.42459		23.2125	112	-0.054446	0.386744	K	陕西省	0	0	0	1
514	2012	4.59754	0		22.6352	0.551443	0.0100393	-0.324502	2.31035	63.8265	0.695364	0	10.5601	4.80035	30.1818	41.5	0.940598	2.48692							4.43817	4.60126	4.98962	4.06697	4.95202			4.44535		23.2125	123	0.096522	0.411758	K	陕西省	0	1	0	1
514	2013	5.00643	0		22.759	0.589756	0.0295805	0.518589	1.64078	63.5776	0.676117	0	10.6717	2.38294	26.5714	45	0.97965	2.54091							4.82511	4.99002	5.46192	4.3645	5.99129	3.16167		4.21951		23.2125	117	0.10805	0.310818	K	陕西省	0	0	0	1
514	2014	5.19146	0		22.776	0.565628	0.0330371	1.10787	1.98192	63.0917	0.694219	0	10.7564		38	46.4	1.0307	2.59923							5.16049	4.94164	5.59842	4.80443	6.15833	4.87893	3.4797	4.28648		23.2125	116	0.060459	0.36415	K	陕西省	0	1	0	1
514	2015	5.38045	0		22.7191	0.547649	-0.0299927	-0.406762	1.91553	63.1865	0.684917	0	10.7711	2.36979	42.8571	50	1.17788	2.95408							5.27771	5.06859	5.97343	5.09228	5.87305	5.08747	4.95857	4.76106	3.55962	23.2125	118	0.072723	0.324212	K	陕西省	1	1	0	1
514	2016	5.43967	0		22.6076	0.489082	0.0231268	-0.409003	3.21052	63.1865	0.773286	0	10.8399	1.92396	33.2	52.4	1.20722	2.99897							5.35741	5.3175	5.82481	5.36184	6.15518	5.31522	4.85451	4.94556	5.27386	23.2125	113	-0.004469	0.33708	K	陕西省	1	1	0	1
514	2017	5.59041	0		22.5649	0.451933	0.0288846	0.524779	3.49682	63.1865	0.760461	0	10.9555	0.795867	28.5714	55.3	1.18564	2.89263							5.51134	5.62402	5.76352	5.4244	6.37366	5.4021	5.62315	5.1161	5.53377	23.2125	112	0.046224	0.276239	K	陕西省	1	0	0	1
514	2018	5.69356	0		22.6059	0.472779	0.0125708	-0.481157	1.89519	63.1865	0.775971	0	11.0584	0.06597	23.1429	58.2	1.20946	2.8471							5.64209	5.62816	5.94099	5.53429	6.41268	5.20318	5.49665	5.15879	5.69032	23.2125	113	0.126745	0.286395	K	陕西省	1	0	0	1
514	2019	5.78041	0		22.5953	0.425527	0.075492	0.602988	2.66595	63.1865	0.802914	0	11.1072	0.763995	27.7778	61.3	1.28525	2.97686							5.73402	5.73704	5.98485	5.63368	6.49279		5.68953	5.34509		23.2125	113	-0.092616	0.315313	K	陕西省	1	0	0	1
514	2020	5.83785	0		22.757	0.498147	0.0357139	-0.279162	1.99402	63.1865	0.837122	0	11.1018	4.10738	41.1111	64.4									5.8007	5.80733	5.99921	5.6556	6.44365		5.96553	5.42621		23.2125	111	-0.084215	0.327713	K	陕西省	1	0	0	1
514	2021	5.92734	0		22.85	0.521048	0.0515269	0.901973	2.10657	63.1865	0.857203	0	11.23	1.49389	34.75										5.90022	5.91948	6.02507	5.60533	6.42893		6.26547	5.53387		23.2125	23	-0.159294	0.342945	K	陕西省		0	0	1
514	2022	5.94619	0		22.7207	0.4359	0.0383381	-0.245436	2.24401	63.1865	0.735248	0	11.325	0.297016											5.95566	5.83999	6.08744	5.53408	6.34584		6.10176	5.53225			5230		0.393621	K	陕西省			0	1
514	2023				22.8096	0.46197	0.022226	0.484728	2.10092	63.1865	0.760766	0																							4814								1
516	2011	3.42556	0		21.8691	0.644467	0.11638	0.338022	0.481928	20.8625	0.282446	0	10.2929	2.27168	16										2.70605	3.80799	4.54775		3.26423			3.10995		2511.78	752	-0.040325	0.0329842	F	青海省		1	0	1
516	2012	4.13469	0		22.0135	0.671566	0.0959142	0.00725656	0.592375	20.8625	0.382629	0	10.4097	1.31966	21.4545										3.8737	3.96746	4.84655	3.59237	4.91523			3.10995		2511.78	923	-0.032706	0	F	青海省		1	0	1
516	2013	4.77921	0		22.0074	0.644833	0.0981577	0.0479129	0.606689	20.8625	0.378441	0	10.5153	0.956875	25.4545										4.49066	4.73988	5.41974	4.15371	5.96435	2.1883		3.10995		2511.78	1057	-0.04207	0.0271861	F	青海省		1	0	1
516	2014	4.98996	0		21.9798	0.545332	0.243229	0.0890921	0.767485	20.8625	0.390394	0	10.5884	1.47283	24.9091										4.94336	4.69501	5.46903	4.69281	6.09368	4.71465	3.15572	3.20193		2511.78	1097	-0.065123	0.0211253	F	青海省		1	0	1
516	2015	5.27888	0.693147		22.3935	0.373586	0.0978516	0.00438343	1.45645	18.8779	0.495204	0	10.6275	-2.50139	34.4615										5.07885	4.92362	6.04059	4.96466	5.88023	4.91074	4.83565	4.44324	2.27006	2511.78	1134	-0.056876	0.0956067	F	青海省		1	0	1
516	2016	5.3052	1.38629		22.438	0.370194	0.0589691	0.00777172	1.44384	18.8779	0.506916	0	10.6812	-0.718696	34.9091										5.18588	5.21093	5.73368	5.20248	6.12615	5.15732	4.72496	4.77669	5.111	2511.78	1278	-0.052672	0	F	青海省		1	0	1
516	2017	5.48564	0.693147		22.4867	0.377534	0.055203	0.0327726	1.02109	18.8779	0.361957	0	10.693	0.174677	28.5455										5.3784	5.5298	5.71182	5.24442	6.28209	5.27542	5.6291	4.91166	5.44965	2511.78	1120	-0.043608	0	F	青海省		1	0	1
516	2018	5.57642	0.693147		22.712	0.209426	0.476948	-0.497636	2.46326	18.8779	0.322588	0	10.7725	1.65054	33										5.53216	5.46516	5.86486	5.27093	6.22514	5.00072	5.42331	4.95129	5.55498	2511.78	1214	0.11166	0	Q	青海省		1	0	1
516	2019	5.64773	1.38629		23.029	0.501937	-0.0765942	-0.514083	0.868468	18.8779	0.161546	0	10.7992	2.43154	34.4444										5.61275	5.53633	5.91401	5.4027	6.28307		5.49429	5.12526		2511.78	1125	0.431743	0	Q	青海省		1	0	1
516	2020	5.7012	2.56495		23.2185	0.584864	0.00694695	0.621658	0.744188	18.8779	0.192788	0	10.836	3.62201	34.3636										5.68039	5.58224	5.9417	5.47666	6.2302		5.63586	5.25387		2511.78	787	0.488649	0	Q	青海省		1	0	1
516	2021	5.80178	3.17805		23.3126	0.599747	-0.16308	0.817768	0.666842	29.7449	0.174997	0	10.9402	3.08493	32.7273										5.78848	5.70819	5.98914	5.38051	6.15191		6.01646	5.38718		2511.78	3749	0.400145	0	Q	青海省		0	0	1
516	2022	5.80137	3.09104		23.3083	0.679528	-0.249489	-0.0719467	0.671376	27.9556	0.279843	0	11.0141	4.7792											5.83429	5.56669	6.04012	5.25475	5.96312		5.75118	5.35773			5230		0		青海省			0	1
516	2023				23.1499	0.662923	-0.117009	0.703408	0.464765	27.2496	0.168967	0																							4814								1
517	2011	3.84074	0		23.0579	0.776253	0.192007	0.30199	1.47377	74.5657	0.962345	1	10.2715	6.181	31.6364	38.9	1.08125	2.24977							3.46449	4.07312	4.28538	4.10363	4.1112			4.02642		59.6077	112	-0.045177	0.458652	K	海南省	0	1	2	1
517	2012	4.64381	0		23.0962	0.73887	0.165991	0.263393	1.21911	74.5657	0.839145	1	10.3852	2.16566	29.3333	43.7	0.956271	2.09633							4.38838	4.80172	5.00381	4.46694	5.13397			4.64487		59.6077	123	-0.086131	0.46439	K	海南省	0	1	2	1
517	2013	5.07054	0		22.8305	0.604261	0.149719	1.25765	1.53771	74.5657	0.911796	1	10.4819	1.91631	31.1111	46.4	0.994925	2.19986							4.81015	5.16118	5.53098	4.70737	6.14949	3.48768		4.3921		59.6077	117	0.063153	0.403214	K	海南省	0	1	2	1
517	2014	5.1964	0		22.5155	0.387116	0.0891975	-0.254577	3.84757	74.5657	0.88852	0	10.5694	2.26654	45.2308	47.6	1.05802	2.23855							5.14744	5.04213	5.54529	5.06076	6.27242	4.91713	3.76097	4.27569		59.6077	116	0.089627	0.373457	K	海南省	0	1	2	1
517	2015	5.44385	0		22.7945	0.543365	0.0282826	-0.62977	3.03833	47.9264	0.911185	0	10.6169	0.125716	33.3333	51.6	1.26183	2.72343							5.26404	5.22526	6.08584	5.27602	6.08404	5.102	5.0973	4.85857	4.04375	59.6077	118	0.010021	0.479124	K	海南省	1	1	2	1
517	2016	5.44914	0		23.1308	0.668969	0.0408047	0.536415	1.77748	47.9264	0.907617	0	10.6998	3.05417	38.2	51.6	1.33451	2.96887							5.35229	5.39973	5.78023	5.45101	6.33242	5.31569	4.94224	4.9032	5.33896	59.6077	113	0.027845	0.362577	K	海南省	1	1	2	1
517	2017	5.62272	0		23.3031	0.678841	0.136851	1.46823	1.93675	47.9264	0.914151	0	10.7879	3.87799	37	52.7	1.97428	4.6672							5.53887	5.69889	5.73765	5.51211	6.48746	5.46915	5.67835	5.1443	5.63192	59.6077	112	0.00989	0.367417	K	海南省	1	1	2	1
517	2018	5.73889	0		23.9144	0.803889	0.121725	-0.0695195	1.42045	47.9264	0.933516	0	10.8581	6.05683	32.5	53.8	1.3042	2.69647							5.68834	5.70789	5.93633	5.58291	6.52697	5.21366	5.59342	5.21664	5.70625	59.6077	113	-0.018481	0.406547	K	海南省	1	1	2	1
517	2019	5.79834	0		24.4125	0.831331	0.304914	0.679175	1.30804	47.9264	0.93261	0	10.9421	2.36033	30.75	54.8	1.2948	2.57169							5.76961	5.75402	5.95735	5.64295	6.55273		5.68364	5.30649		59.6077	113	-0.085825	0.361233	K	海南省	1	1	2	1
517	2020	5.84369	2.3979		24.9394	0.844589	0.205746	0.677686	1.39267	47.9264	0.949394	0	10.9175	5.76667	48.2	55.7									5.81968	5.82377	5.95184	5.66056	6.4918		6.00424	5.37177		59.6077	111	-0.007347	0.342723	K	海南省	1	1	2	1
517	2021	5.93053	1.09861		25.1471	0.822551	0.0915292	0.626571	1.34182	47.9264	0.918949	0	11.062	3.80061	38.4444										5.91209	5.93521	5.98111	5.63853	6.46609		6.28461	5.474		2511.78	3749	0.025263	0.352217	K	海南省		0	2	1
517	2022	5.94877	1.09861		25.0183	0.852899	0.0641858	-0.221336	1.26553	47.9264	0.946745	0	11.1065	3.29269											5.97533	5.84637	6.03318	5.54605	6.37155		6.09847	5.4743			5230		0.401177		海南省			2	1
517	2023				24.6011	0.800083	0.0339065	0.577533	1.28749	47.9264	0.948871	0																							4814								1
518	2011	3.42556	0.693147		20.6927	0.055853	0.00273098	0.171684	9.68647	8.4804	0.521563	1	10.1716	4.17541	15.3333	24.4	0.780769	1.99699	4	0.25			0.997253	0	2.70605	4.02213	3.61658	4.03777	3.8416			4.06113		321.759	413	0.043787	0.211349	C2	江西省	0	1	2	0
518	2012	4.53185	2.94444	0.5	20.6321	0.0904971	0.0165868	0.0750586	5.75269	8.4804	0.499948	1	10.2681	4.49139	20	28.5	0.842639	2.13281	24	0.0416667		0.693147	0.991398	0	4.10792	4.89545	4.82767	4.31815	5.33417			4.68213		321.759	427	0.040252	0.341097	C2	江西省	0	1	2	0
518	2013	4.99132	3.13549		20.528	0.111607	-0.127436	-0.20468	5.26768	8.4804	0.54652	1	10.3713	3.00485	22.6667	32.6	0.898219	2.24548	23	0.0434783			0.943519	0	4.61324	5.2189	5.44579	4.62947	6.17055	3.76561		4.53689		321.759	429	0.199531	0.289892	C2	江西省	0	0	2	0
518	2014	5.1744	1.09861		20.5225	0.117947	-0.01265	0.155623	3.80603	8.4804	0.42615	1	10.4537	3.8792	22	34.1	0.973711	2.34277			1.38629				5.00883	5.12509	5.639	5.03786	6.28356	4.99775	3.78986	4.59097		321.759	449	-0.034702	0.332357	C2	江西省	0	0	2	0
518	2015	5.34401	1.09861		20.5424	0.270619	-0.169744	-0.0140401	2.11608	8.4804	0.530642	1	10.5112	5.65046	21.1429	38.7	1.07236	2.55139			1.79176				5.14668	5.21211	5.94054	5.27187	5.98623	5.20549	4.97321	5.02026	3.8764	321.759	476	0.116891	0.239507	C2	江西省	0	0	2	0
518	2016	5.41501	0		20.7405	0.399331	0.00919616	0.376169	1.66777	8.605	0.664367	1	10.6066	5.25809	31.1667	44.6	1.15428	2.71359			1.09861				5.24591	5.41047	5.83505	5.48898	6.27903	5.42353	4.86014	5.05691	5.3093	321.759	526	0.087353	0.271825	C2	江西省	0	1	2	0
518	2017	5.59161	1.09861		20.6524	0.274877	0.0165553	0.0572581	3.03214	14.0001	0.826279	1	10.6788	6.83392	22.4444	50.4	1.27561	2.88956			0				5.43599	5.72658	5.785	5.56818	6.51108	5.55101	5.60665	5.206	5.79159	321.759	612	0.121374	0.279578	C2	江西省	1	1	2	0
518	2018	5.6945	0		20.6463	0.305737	-0.0450818	0.142924	2.7004	14.0001	0.824504	1	10.7671	5.41917	24.2857	56.8	1.37132	2.96428							5.58898	5.69547	5.97889	5.61131	6.53472	5.34238	5.48267	5.23017	5.69236	321.759	623	0.191586	0.288839	C2	江西省	1	0	2	0
518	2019	5.76873	0		20.6353	0.278996	0.0268528	0.0565445	2.97844	14.0001	0.825323	1	10.8811	3.57404	10	64	1.42385	2.99519							5.68807	5.76889	5.99637	5.66465	6.56695		5.66384	5.362		321.759	656	-0.021956	0.285845	C2	江西省	1	0	2	0
518	2020	5.83367	1.60944		20.5293	0.168336	0.0411138	0.209442	4.8593	14.0001	0.812095	1	10.9485	2.45845	24	71.9									5.75933	5.86995	5.99025	5.68854	6.53799		6.03915	5.45052		321.759	749	0.046969	0.317008	C2	江西省	1	0	2	0
518	2021	5.92204	1.09861		20.4993	0.190834	-0.0574725	-0.305575	5.13053	14.0001	0.776218	1	11.0907	3.36154	10										5.87106	5.95448	6.02125	5.66154	6.50313		6.2792	5.54502		2511.78	3749	0.140232	0.32758	C2	江西省		0	2	0
518	2022	5.93972	1.60944		20.4196	0.195891	-0.0859183	-0.23026	4.86003	14.3151	0.765257	1	11.1694	4.52731											5.92577	5.87355	6.08999	5.59945	6.4111		6.11625	5.55477			5230		0.374801		江西省			2	0
518	2023				20.3092	0.224206	-0.145379	-0.128559	4.31133	14.3151	0.770649	1																							4814								0
519	2011	3.42556	1.09861	0.666667	19.9727	0.256212	-0.0316211	0.000716458	2.11927	21.5798	0.517778	0	9.88303	5.05395	14	27.4	1.06003	2.65488			0	1.09861			2.70605	3.80799	4.33873	3.59237	3.26423			3.10995		163.89	762	0.105574	0.0409567	C3	甘肃省	0	0	1	0
519	2012	4.34756	1.38629		19.9771	0.252177	0.00990777	-0.132289	2.10314	21.5798	0.510635	0	9.9978	7.45016	14.8571	31	1.16846	2.85141			1.09861				4.02034	4.24821	5.0863	3.59237	4.76269			3.96215		163.89	833	0.085595	0.165957	C3	甘肃省	0	0	1	0
519	2013	4.86283	2.3979		22.3163	0.266653	0.191614	3.02996	2.32434	36.0396	0.554767	0	10.108	0.236835	36.375	34.7	1.27859	3.08902			2.63906				4.58262	4.74667	5.55914	4.24147	5.87802	2.1883		3.59539		163.89	851	-0.111056	0.124159	C3	甘肃省	1	1	1	1
519	2014	5.07991	1.94591		22.3142	0.187715	0.104227	-0.0214181	2.92744	36.0396	0.507949	0	10.1824	1.00089	29.1111	36.8	1.49634	3.43861			2.3979				5.00462	4.68481	5.68562	4.71769	6.05542	4.70302	3.15572	3.57906		163.89	903	-0.110325	0.16576	C3	甘肃省	1	1	1	1
519	2015	5.30221	2.63906		22.3634	0.192024	0.055384	-0.248665	2.88042	36.0396	0.515747	0	10.1722	1.38487	31.8182	38.8	1.87593	4.13924	5	0.2	3.66356		0.786465	2	5.13973	4.83826	6.07682	4.96018	5.76538	4.87137	4.67442	4.43959	2.27006	163.89	977	-0.094591	0.146081	C3	甘肃省	1	1	1	1
519	2016	5.32355	2.83321		23.0516	0.282296	0.0269432	1.48504	2.38084	33.6804	0.635511	0	10.2271	-0.081434	25.8	42.4	2.08148	4.38849			3.2581				5.24852	5.15708	5.74056	5.20453	6.0731	5.14792	4.60214	4.71054	5.13596	163.89	1080	0.077816	0.0433708	C3	甘肃省	1	1	1	1
519	2017	5.50036	3.78419		22.9983	0.226262	0.0161507	0.256374	3.20422	23.2961	0.634063	0	10.2575	-0.076457	20	46.7	2.24331	4.49442			3.4012				5.43103	5.48639	5.72064	5.28289	6.26682	5.25402	5.49484	4.88864	5.46967	163.89	1234	0.046079	0.0370822	C3	甘肃省	1	1	1	1
519	2018	5.59033	3.3322		23.0672	0.245685	0.0451826	0.0373212	3.1933	23.2961	0.648086	0	10.3525	-2.58409	31.1429	51	2.23608	4.37272			3.7612				5.56945	5.4316	5.87924	5.33643	6.23777	4.9823	5.24524	4.96028	5.53771	163.89	1268	0.004329	0.0322757	C3	甘肃省	1	1	1	1
519	2019	5.67037	3.71357		23.1222	0.256386	0.031803	0.0742981	2.97258	22.9707	0.664983	0	10.4041	-1.58465	23	55.2	3.00072	5.14316			3.55535				5.66404	5.53237	5.89758	5.46486	6.3247		5.37949	5.14485		163.89	1360	0.038044	0.050883	C3	甘肃省	1	1	1	1
519	2020	5.72522	3.49651		23.222	0.29993	0.0328703	0.21448	2.48869	18.9687	0.675945	0	10.4911	-2.27714	20.2	59.3					2.07944				5.73615	5.5848	5.90905	5.52236	6.24421		5.60337	5.27055		163.89	1564	0.082548	0.054397	C3	甘肃省	1	1	1	1
519	2021	5.83527	4.06044		23.3645	0.357772	0.0553769	0.162563	2.14113	15.9707	0.696416	0	10.6224	-1.00079	26.7692										5.84459	5.7354	5.96796	5.43949	6.17475		6.05692	5.41205		2511.78	3749	0.040911	0.0873013	C3	甘肃省		0	1	1
519	2022	5.84707	3.63759		23.4315	0.350022	0.0873086	-0.106482	2.2137	15.9707	0.686028	0	10.7137	0.44167											5.89183	5.64347	6.01567	5.358	6.0581		5.84744	5.4225			5230		0.118106		甘肃省			1	1
519	2023				23.4717	0.325816	0.0816856	-0.089025	2.45813	15.9707	0.678245	0																							4814								1
520	2011	3.5169	0		22.9007	0.973778	-0.836894	0.126354	0.336229	26.7193	0.182888	0	10.3049	6.14818	21.2	29.5	0.671877	1.66619							2.793	4.12277	3.68938	3.97706	3.94662			4.17884		16.5748	72	0.063567	0.257308	G	湖南省	0	0	1	1
520	2012	4.55082	0		22.3807	0.987941	0.481337	-0.176619	0.354685	26.7193	0.226305	0	10.4187	6.7457	44.75	33.3	0.680728	1.69561							4.16496	4.8932	4.82479	4.31962	5.32296			4.68666		16.5748	78	0.372811	0.36103	G	湖南省	0	0	1	1
520	2013	5.002	0		20.3421	0.987941	0.481337	-0.357618	0.249377	26.7193	0.469671	1	10.5171		30.6667	36.3	0.70972	1.77006							4.6488	5.17048	5.50228	4.60737	6.11834	3.55163		4.50424		16.5748	79		0.304652	G	湖南省	0	0	1	0
520	2014	5.12557	0		20.0578	0.753074	-0.836894	-0.274941	1.19737	17.8855	0.719911	1	10.6034		26.4	38.6	0.727566	1.80926							5.02006	5.03994	5.51741	5.00018	6.17268	4.94028	3.70966	4.54351		16.5748	79		0.2443	G	湖南省	0	1	1	0
520	2015	5.33455	0		20.0564	0.501002	0.481337	-0.215797	1.87565	17.8855	0.729419	0	10.6632	5.99705	41.0769	39.9	0.795529	2.00408							5.14207	5.16747	5.95387	5.22838	5.91881	5.14656	5.01157	4.96905	3.5453	16.5748	82	0.050374	0.218031	G	湖南省	0	1	1	0
520	2016	5.38766	0		20.0842	0.496333	0.0372287	-0.0751811	1.97629	17.8855	0.791366	0	10.7447	6.59329	24.5714	44.4	0.827454	2.11181							5.23182	5.39727	5.76542	5.45479	6.24841	5.376	4.87445	5.06616	5.291	16.5748	84	-0.010396	0.2013	G	湖南省	0	0	1	0
520	2017	5.56879	0		20.0712	0.391237	0.17435	0.16898	2.62101	17.8855	0.813401	0	10.8109	4.29955	24	48	0.907628	2.24572							5.41375	5.69944	5.76821	5.51551	6.46356	5.50689	5.63502	5.20375	5.67061	16.5748	94	0.053539	0.216848	G	湖南省	0	0	1	0
520	2018	5.6623	0		20.26	0.399409	0.176149	0.00973983	1.23388	17.8855	0.431205	0	10.8771	1.87168	28.3333	51.9	0.968459	2.27526							5.55709	5.6614	5.94854	5.51441	6.4822	5.25949	5.50708	5.18677	5.67033	16.5748	100	0.029029	0.206657	G	湖南省	0	0	1	0
520	2019	5.74252	0		20.2493	0.343084	0.0817027	-0.0572343	1.4211	17.8855	0.424759	0	10.9602	4.91298	47.5714	56.2	1.0275	2.3105							5.64643	5.7456	6.00256	5.60702	6.53721		5.69347	5.31809		16.5748	102	0.081735	0.220976	G	湖南省	0	0	1	0
520	2020	5.80825	0		20.2669	0.33569	0.0253764	-0.0975844	1.05029	17.8855	0.336096	0	11.0493	3.45744	49.4667	60.7									5.71466	5.85348	5.99969	5.64027	6.51061		6.06704	5.40548		16.5748	105	0.117044	0.252864	G	湖南省	1	0	1	0
520	2021	5.89541	0		20.507	0.356578	0.204824	0.307343	1.24132	17.0697	0.362667	0	11.1482	1.95434	29.3333										5.82832	5.93585	6.02584	5.58833	6.47603		6.2966	5.50122		16.5748	57	0.145167	0.251589	G	湖南省		0	1	0
520	2022	5.92144	0		20.4656	0.283571	0.0675867	0.114647	1.35792	17.1147	0.36942	0	11.2064	2.4318											5.89493	5.87043	6.08427	5.53259	6.38232		6.15454	5.53693			5230		0.322259		湖南省			1	0
520	2023				20.4251	0.266633	-0.0158507	-0.0292382	1.51357	17.1147	0.318339	0																							4814								0
521	2011	3.52842	2.83321	0.882086	22.7518	0.624569	0.0317965	0.0944352	1.29744	21.3816	0.741359	0	10.1526	4.25767	28	26.6	0.898549	2.16004	31	0.0322581	2.07944	2.77259	0.594635	72	3.054	4.03566	3.57403	3.89264	3.70451			4.13581		193.358	762	0.073138	0.263405	C3	安徽省	0	0	1	1
521	2012	4.58118	3.61092	0.741908	22.7884	0.621935	0.0552384	0.0336379	1.35116	21.5818	0.732653	0	10.2679	2.73297	25.7778	31.3	0.945923	2.27324	30	0.0333333	3.3322	2.77259	0.982683	456	4.20559	4.93491	4.8147	4.21715	5.37393			4.73198		193.358	833	0.054955	0.393729	C3	安徽省	0	0	1	1
521	2013	5.02276	3.63759	0.89602	22.8659	0.623602	0.0892316	0.132381	1.36117	21.5818	0.766367	0	10.3735	1.08436	24.2222	35.9	0.991807	2.37768	20	0.05	3.61092	2.99573	0.987821	304	4.67758	5.25677	5.4181	4.55734	6.2016	3.62487		4.61472		193.358	851	0.0462	0.3338	C3	安徽省	0	0	1	1
521	2014	5.20175	3.7612	0.923201	22.9215	0.61834	0.0843823	0.0214324	1.37828	21.5818	0.769881	0	10.4465	1.1108	36.8	36.9	1.03923	2.45287	41	0.0243902	4.17439	2.89037	0.925513	644	5.05981	5.16387	5.61028	5.02059	6.3045	5.01913	4.09368	4.59502		193.358	903	0.060908	0.383602	C3	安徽省	0	0	1	1
521	2015	5.35791	3.85015	0.989919	22.9278	0.622796	0.00618828	-0.0324185	1.40039	21.5818	0.755966	0	10.4912	1.29362	30.8889	39.4	1.15329	2.7085	26	0.0384615	4.66344	2.89037	0.968858	696	5.15127	5.25112	5.94602	5.2828	5.98318	5.23713	5.16638	5.00776	3.88239	193.358	977	0.074524	0.271449	C3	安徽省	0	0	1	1
521	2016	5.43712	4.41884	0.928268	23.2496	0.586964	0.0512863	0.202661	1.50544	22.4685	0.817883	0	10.5856	-0.437053	33.4	44.3	1.22474	2.88106	98	0.0102041	4.86753	3.3673	0.906072	2150	5.27758	5.44222	5.82759	5.51654	6.26295	5.45711	4.99782	5.08636	5.36772	193.358	1080	0.07803	0.330237	C3	安徽省	1	0	1	1
521	2017	5.60799	5.20401	0.980562	23.4934	0.676899	0.00699286	0.34093	1.30589	22.4685	0.826203	0	10.6782	1.44825	34.5455	49.5	1.27083	2.9218	82	0.0121951	5.14749	3.63759	0.971163	2494	5.46257	5.73834	5.78529	5.60329	6.49635	5.5622	5.64402	5.24143	5.77632	193.358	1234	0.087014	0.325494	C3	安徽省	1	0	1	1
521	2018	5.71976	5.72359	0.990629	23.4681	0.66999	0.00677678	0.0412407	1.22158	23.5786	0.782145	0	10.7729	1.79564	38.1818	54.4	1.28281	2.924	233	0.00429185	5.36598	3.80666	0.886351	13050	5.61461	5.73857	5.97834	5.6573	6.58777	5.39755	5.5401	5.25647	5.70372	193.358	1268	0.095977	0.355174	C3	安徽省	1	0	1	1
521	2019	5.80299	5.72359	0.999853	23.3767	0.640058	0.00849224	-0.0535685	1.25092	23.785	0.732806	0	10.9767	0.379849	36.2	59	1.18331	2.60446	373	0.00268097	5.26786	4.07754	0.787248	14685	5.71091	5.83637	6.00908	5.71749	6.65093		5.74998	5.41661		193.358	1360	0.089895	0.373282	C3	安徽省	1	0	1	1
521	2020	5.86126	5.72359	0.997672	23.5023	0.69186	-0.0157081	-0.0703912	1.10703	23.785	0.734917	0	11.0576	0.486281	47.0769	63.2			404	0.00247525	4.52179	4.11087	0.7506	6240	5.78304	5.90576	6.01465	5.73446	6.6035		6.03643	5.50216		193.358	1564	0.102575	0.388464	C3	安徽省	1	0	1	1
521	2021	5.95486	5.72359	0.999975	23.4439	0.671189	0.017494	0.171881	1.10662	23.785	0.71295	0	11.1608	1.84132	35.6				313	0.00319489			0.751527	350	5.90107	5.99365	6.05119	5.70451	6.56884		6.30412	5.58823		193.358	466	0.102257	0.42403	C3	安徽省		0	1	1
521	2022	5.97716	5.72359	0.999972	23.5083	0.658092	0.0526112	0.121015	1.14828	24.1239	0.727707	0	11.2064	0.36571					282	0.0035461			0.768432	0	5.9663	5.91243	6.1166	5.63967	6.45515		6.15444	5.59966			5230		0.48548	C3	安徽省			1	1
521	2023				23.6881	0.680582	0.131799	0.199476	1.14176	24.1239	0.756418	0																							4814								1
522	2011	4.25533	2.56495		21.8698	0.552773	0.217854	0.1454	1.02625	35.5823	0.512451	0	10.8358		25.2	60.4	0.998812	2.65555			1.94591				4.16527	4.40635	4.24363	4.09368	3.92573			4.56393		372.515	413	0.022838	0.832578		广东省	0	1	2	1
522	2012	4.8525	2.83321	0.5	21.9759	0.504818	0.23794	0.13467	1.19362	35.5823	0.535134	0	10.8985	3.98054	24.8889	63.1	1.03833	2.76379			1.79176	0.693147			4.7218	5.01317	4.9367	4.40342	5.03214			5.04562		372.515	427	0.026328	0.73449		广东省	0	1	2	1
522	2013																				2.3979														1057						1		1
522	2014																				2.19722														1097								1
522	2015																				2.07944														1134								1
522	2016																				1.79176														1278								1
522	2017																				2.19722														1120								1
522	2018																				1.38629														1214								1
522	2019																				0.693147														1125								1
522	2020																				1.09861														787								1
523	2011	4.25533	1.09861	0.666667	21.1407	0.345721	0.0248566	0.587855	2.11715	35.2208	0.718377	0	10.8358	2.32407	14				9	0.111111		1.09861	0.973295	2	4.16527	4.40635	4.24363	4.09368	3.92573			4.56393		2511.78	752	0.084065	0.832578	C2	广东省		1	2	0
523	2012	4.8525	1.38629	0.816327	21.3333	0.449016	0.0201488	0.575136	1.5964	35.2208	0.70189	0	10.8985	3.60331	12				10	0.1	0.693147	1.79176	1	6	4.7218	5.01317	4.9367	4.40342	5.03214			5.04562		2511.78	923	0.065411	0.73449	C2	广东省		1	2	0
523	2013	5.22456	1.60944	0.63	21.6379	0.58191	0.0318851	0.268269	1.13445	35.2208	0.645711	0	10.9825	2.48098	12				17	0.0588235	1.38629	1.09861	0.99171	12	5.03909	5.34444	5.50781	4.66786	6.14552	4.08227		4.92086		2511.78	1057	0.049095	0.650972	C2	广东省		1	2	0
523	2014	5.31089	1.38629	0.83	21.8257	0.642641	0.0377097	0.323422	1.12205	35.2208	0.703031	0	11.0583	3.47159	22				5	0.2	1.94591	1.38629	0.915295	6	5.30146	5.17071	5.549	5.05427	6.18429	5.06972	4.03336	4.85234		2511.78	1097	0.055238	0.602594	C2	广东省		1	2	0
523	2015	5.48873	0	0.83	21.9845	0.68796	0.0272498	0.399643	1.11607	35.2263	0.753989	0	11.1199	3.23338	18.2222				14	0.0714286	1.09861	1.38629	0.996503		5.42283	5.28254	5.92637	5.33446	5.90069	5.26899	5.04658	5.23442	4.01114	2511.78	1134	0.066333	0.594898	C2	广东省		1	2	1
523	2016	5.51744	1.60944	0.72	22.1512	0.571952	0.0270163	0.300994	1.41558	30.0395	0.794919	0	11.212	4.41108	14				8	0.125	1.79176	1.38629	0.839967	6	5.4851	5.47016	5.69058	5.58646	6.2478	5.47302	4.96908	5.20061	5.38393	2511.78	1278	0.063356	0.55373	C2	广东省		1	2	1
523	2017	5.6943	2.07944	0.74	22.2945	0.617673	0.0186477	0.199196	1.35876	30.0395	0.824821	0	11.3014	3.58172	14				15	0.0666667	1.94591	1.09861	0.826575	0	5.6237	5.79656	5.72333	5.66494	6.51706	5.588	5.69391	5.34667	5.88126	2511.78	1120	0.103629	0.580262	C2	广东省		1	2	1
523	2018	5.80789	2.19722	0.74	22.5497	0.732223	-0.104865	-0.51402	1.17993	30.0395	0.854411	0	11.3669	4.63516	21.25				38	0.0263158	1.09861	1.09861	0.470389		5.74761	5.80191	5.99361	5.72207	6.59717	5.37364	5.64245	5.36661	5.80784	2511.78	1214	0.153134	0.600243	C2	广东省		1	2	1
523	2019	5.89056	2.56495	0.34	22.6982	0.791522	-0.0696147	0.00107406	1.1502	31.0396	0.857424	0	11.4529	5.02926	20.2222				45	0.0222222	0	1.09861	0.977521	16	5.83183	5.90126	6.04657	5.77356	6.67065		5.83536	5.52299		2511.78	1125	0.112542	0.610816	C2	广东省		1	2	1
523	2020	5.94158	2.19722	0.929705	21.9469	0.987941	0.481337	-0.423046	0.412776	31.0396	0.640251	0	11.3875	7.3973	29.3333				38	0.0263158		2.07944	0.944831	2	5.88037	6.00476	6.01631	5.79615	6.63043		6.2265	5.59025		2511.78	787	0.176396	0.608134	C2	广东省		1	2	0
523	2021	6.01012	1.60944	0.999961	21.7192	0.622115	-0.836894	-0.220096	1.77441	30.8565	0.627798	0	11.4956		17.4286				31	0.0322581			0.729743		5.95938	6.08479	6.03238	5.78444	6.63537		6.43748	5.62713		2511.78	3749		0.593748	C2	广东省		0	2	0
523	2022	6.03395	1.60944	0.999909	21.5731	0.585034	-0.0717716	-0.0376509	2.36286	18.3363	0.552918	0	11.5318	6.53096					50	0.02			0.906627		6.02661	6.00775	6.10272	5.71101	6.52427		6.31954	5.62422			5230		0.661427	C2	广东省			2	0
523	2023				21.8913	0.515227	0.0785174	0.056675	3.95377	25.2202	0.523049	0																							4814								0
524	2011	4.25533	0		20.3897	0.173977	0.0342521	0.158814	1.73384	37.1937	0.206721	0	10.8358	2.03906	31.5	60.4	0.998812	2.65555							4.16527	4.40635	4.24363	4.09368	3.92573			4.56393		10.0684	23	-0.00413	0.832578	H	广东省	0	0	2	0
524	2012	4.8525	0		20.4234	0.177834	0.0515808	0.0589993	2.30855	37.1937	0.307347	0	10.8985	0.623558	33.3333	63.1	1.03833	2.76379							4.7218	5.01317	4.9367	4.40342	5.03214			5.04562		10.0684	23	0.010832	0.73449	H	广东省	0	0	2	0
524	2013	5.22456	0		20.4504	0.160154	0.0551416	-0.0368323	1.65532	37.1937	0.190233	0	10.9825	-1.06432	35.6364	66	1.11809	2.95151							5.03909	5.34444	5.50781	4.66786	6.14552	4.08227		4.92086		10.0684	23	0.006128	0.650972	H	广东省	0	0	2	0
524	2014	5.31089	0		20.4761	0.29115	0.060971	-0.0469579	1.43333	37.1937	0.152269	0	11.0583	2.50548	33.8	68.5	1.16518	2.97017							5.30146	5.17071	5.549	5.05427	6.18429	5.06972	4.03336	4.85234		10.0684	23	-0.086577	0.602594	H	广东省	0	0	2	0
524	2015	5.48873	0		20.553	0.269534	0.0670784	0.0133006	3.18115	37.1937	0.315708	0	11.1199	0.111246	32	72.4	1.30716	3.49993							5.42283	5.28254	5.92637	5.33446	5.90069	5.26899	5.04658	5.23442	4.01114	10.0684	23	-0.071718	0.594898	H	广东省	1	0	2	0
524	2016	5.51744	0		20.5642	0.269299	0.0494051	-0.00994822	1.60088	37.1937	0.173085	0	11.212	2.29663	37.4	74	1.28389	3.40442							5.4851	5.47016	5.69058	5.58646	6.2478	5.47302	4.96908	5.20061	5.38393	10.0684	23	-0.036904	0.55373	H	广东省	1	0	2	0
524	2017	5.6943	0		22.2135	0.419242	0.115718	3.02996	1.2886	44.4059	0.402512	0	11.3014	-3.14472	35.3333	76.2	1.3284	3.39195							5.6237	5.79656	5.72333	5.66494	6.51706	5.588	5.69391	5.34667	5.88126	10.0684	23	0.06736	0.580262	H	广东省	1	0	2	1
524	2018	5.80789	0		22.2457	0.432239	0.0841673	0.107297	1.85188	44.5986	0.667459	0	11.3669	-3.03249	31.2727	78.4	1.43106	3.48662							5.74761	5.80191	5.99361	5.72207	6.59717	5.37364	5.64245	5.36661	5.80784	10.0684	23	0.064366	0.600243	H	广东省	1	0	2	1
524	2019	5.89056	0		22.2854	0.425437	0.1081	0.126342	1.66981	44.5986	0.666634	1	11.4529	-2.21019	31.6667	80.5	1.50815	3.57914							5.83183	5.90126	6.04657	5.77356	6.67065		5.83536	5.52299		10.0684	23	0.073106	0.610816	H	广东省	1	0	2	1
524	2020	5.94158	0		21.9814	0.321346	-0.102075	-0.62977	1.87216	45.1176	0.544161	0	11.3875	2.28752	33.7778	82.6									5.88037	6.00476	6.01631	5.79615	6.63043		6.2265	5.59025		10.0684	23	0.086813	0.608134	H	广东省	1	0	2	0
524	2021	6.01012	0		21.8668	0.283611	-0.062393	-0.187075	2.08501	45.1176	0.511447	0	11.4956	0.778694	32.75										5.95938	6.08479	6.03238	5.78444	6.63537		6.43748	5.62713		57.6257	23	0.178092	0.593748	L	广东省		0	2	0
524	2022	6.03395	0		21.8174	0.310567	-0.0885632	-0.322189	1.59996	45.1176	0.429117	0	11.5318	2.25876											6.02661	6.00775	6.10272	5.71101	6.52427		6.31954	5.62422			5230		0.661427	L	广东省			2	0
524	2023				21.9281	0.362751	0.0389492	2.29017	1.55551	45.1176	0.500437	0																							4814								0
525	2011	3.42556	2.77259										10.1716	3.50029	31.6				7	0.142857	3.61092		0.994941	20	2.70605	4.02213	3.61658	4.03777	3.8416			4.06113			752		0.211349	C2	江西省			2	1
525	2012	4.53185	4.52179	0									10.2681	3.81204	29.5						3.93183	0			4.10792	4.89545	4.82767	4.31815	5.33417			4.68213			923		0.341097	C2	江西省			2	1
525	2013	4.99132	5.05625	0									10.3713	2.27849	22				6	0.166667	3.63759	0	0.980488	2	4.61324	5.2189	5.44579	4.62947	6.17055	3.76561		4.53689			1057		0.289892	C2	江西省			2	1
525	2014	5.1744	4.65396	0									10.4537	1.88228	20				2	0.5	3.95124	0	1		5.00883	5.12509	5.639	5.03786	6.28356	4.99775	3.78986	4.59097			1097		0.332357	C2	江西省			2	1
525	2015	5.34401	5.05625										10.5112	1.0487	32.5						4.27667				5.14668	5.21211	5.94054	5.27187	5.98623	5.20549	4.97321	5.02026	3.8764		1134		0.239507	C2	江西省			2	1
525	2016	5.41501	5.47227										10.6066	0.825839	30.2222						4.29046				5.24591	5.41047	5.83505	5.48898	6.27903	5.42353	4.86014	5.05691	5.3093		1278		0.271825	C2	江西省			2	1
525	2017	5.59161	5.44242	0									10.6788	0.753694	29.7778				52	0.0192308	4.12713	0	0.959683	36	5.43599	5.72658	5.785	5.56818	6.51108	5.55101	5.60665	5.206	5.79159		1120		0.279578	C2	江西省			2	1
525	2018	5.6945	4.38203	0.0509361									10.7671	1.8499	36.8333				23	0.0434783	4.09434	1.09861	0.941624	12	5.58898	5.69547	5.97889	5.61131	6.53472	5.34238	5.48267	5.23017	5.69236		1214		0.288839	C2	江西省			2	1
525	2019	5.76873	0	0.578512									10.8811	2.02646	33.2727						3.4012	1.38629			5.68807	5.76889	5.99637	5.66465	6.56695		5.66384	5.362			1125		0.285845	C2	江西省			2	1
525	2020	5.83367	3.82864	0.375									10.9485	3.50781	37.5						3.04452	0.693147			5.75933	5.86995	5.99025	5.68854	6.53799		6.03915	5.45052			787		0.317008	C2	江西省			2	1
525	2021	5.92204	3.3322										11.0907		32.4615										5.87106	5.95448	6.02125	5.66154	6.50313		6.2792	5.54502			3749		0.32758	C2	江西省			2	1
525	2022	5.93972	2.77259										11.1694												5.92577	5.87355	6.08999	5.59945	6.4111		6.11625	5.55477			5230		0.374801		江西省			2	1
526	2011	3.42556	0		19.3464	0.205193	0.0283118	-0.62977	0.971212	18.1813	0.197626	0	9.90733	4.33597	14.2857	29.9	0.627557	2.34943							2.70605	3.80799	3.53602		4.19419			3.10995		3.68541	50	0.023235	0	S	西藏自治区	0	0	2	0
526	2012	4.24176	0		19.3464	0.201354	0.0229806	3.02996	2.3946	28.5238	0.478167	0	10.0405	6.84007	18	33.3	0.648122	2.50851							3.52223	4.27764	5.20757	3.59237	5.10564			3.63706		23.8469	123	0.187198	0.0790594	K	西藏自治区	0	0	2	0
526	2013	4.75445	0		19.3464	0.214055	-0.0418669	-0.62977	1.16896	28.5238	0.248221	0	10.1783	5.30205	17.1429	37.4	0.627557	2.15595							4.31869	4.73479	5.54381	4.15497	5.89515	3.06339		3.37314		23.8469	117	0.488649	0	K	西藏自治区	0	0	2	0
526	2014	4.97611	0		19.3464	0.214994	0.012944	0.849454	0.266519	28.5238	0.0931555	0	10.2837	5.36677	16.2857	39.4	1.75789	5.10528							4.84945	4.6983	5.58237	4.73189	6.1094	4.84159	3.15572	3.10995		23.8469	116	-0.011524	0	K	西藏自治区	1	0	2	0
526	2015	5.23314	0		19.6307	0.570159	-0.0893109	0.332865	0.810841	28.5238	0.461489	0	10.3735	3.92329	17.7778	44.6	1.17445	3.24296							4.94784	5.06733	5.97373	5.12854	6.10401	5.08078	4.88106	4.47347	3.10593	23.8469	118	0.488649	0	K	西藏自治区	1	0	2	0
526	2016	5.32658	0		21.9591	0.987003	-0.836894	3.02996	0.409605	15.5933	0.401908	0	10.4683	-2.92913	35.5	46.1	1.86401	4.52216							5.12519	5.31583	5.81011	5.34768	6.28729	5.28801	4.94943	4.7287	5.09615	3.44717	23	0.132771	0.0506064	P	西藏自治区	1	0	2	0
526	2017	5.50764	0		22.0001	0.981727	0.409667	1.15142	0.428245	15.5933	0.418313		10.5781		28.4444	49.9	3.00072	6.70971							5.3485	5.61599	5.75288	5.39273	6.39049	5.42201	5.69569	4.98833	5.47928	3.44717	23		0.0556395	P	西藏自治区	1	0	2	0
526	2018	5.61799	0		22.0185	0.979221	0.145176	0.0288816	0.435548	15.5933	0.424669	0	10.6782	2.6747	34.9091	54.1	3.00072	6.26038							5.52473	5.5916	5.91168	5.45686	6.36661	5.24976	5.56936	5.02758	5.62884	3.44717	23	0.005977	0.0978148	P	西藏自治区	1	0	2	0
526	2019	5.68627	0		22.0032	0.974683	0.147551	0.0342724	0.41722	15.5933	0.405146		10.7976	3.0132	32.5	58.5	2.74022	5.58582							5.60633	5.68429	5.91525	5.51812	6.4672		5.74205	5.1359		3.44717	23	0.143243	0.0873207	P	西藏自治区	1	0	2	0
526	2020	5.74149	0		21.9803	0.962444	0.383544	-0.187857	0.381305	15.5933	0.365822	0	10.8656	3.95522	28.6667	63.3									5.67393	5.7695	5.89349	5.57188	6.39414		6.05234	5.25093		3.44717	23	0.139582	0.092012	P	西藏自治区	1	1	2	0
526	2021	5.83802	0		21.9655	0.880037	-0.836894	0.0409668	0.422449	12.7375	0.326125	0	10.9478	4.18288	26.2222										5.78033	5.88653	5.92863	5.52339	6.35767		6.31538	5.38184		2511.78	3749	-0.106272	0.0945952	P	西藏自治区		0	2	0
526	2022	5.81618	0		21.8806	0.866953	0.0198161	-0.28932	0.393951	13.7372	0.30655	0	10.9757	3.76082											5.7978	5.74522	5.98565	5.34856	6.15809		6.14401	5.30757			5230		0.0376755		西藏自治区			2	0
526	2023				21.8714	0.812904	0.30068	0.230874	0.472588	13.1617	0.289844	0																							4814								0
527	2011	4.25533	5.01728		24.8101	0.57753	0.218626	0.248786	1.21414	41.1681	0.671443	1	10.8358	1.44266	24.8889	60.4	0.998812	2.65555	72	0.0138889	4.34381		0.953641	4088	4.16527	4.40635	4.24363	4.09368	3.92573			4.56393		1133.31	762	0.009499	0.832578		广东省	0	1	2	1
527	2012	4.8525	5.72359		24.8325	0.55017	0.157132	-0.268901	1.27357	41.1681	0.666884	1	10.8985		31.6	63.1	1.03833	2.76379	84	0.0119048	4.70048		0.933061	3180	4.7218	5.01317	4.9367	4.40342	5.03214			5.04562		1133.31	833	-0.004703	0.73449		广东省	0	1	2	1
527	2013																				4.94164														1057						1		1
527	2014																				5.01728														1097								1
527	2015																				5.17048														1134								1
527	2016																				5.2933														1278								1
527	2017																				4.82831														1120								1
527	2018																				4.72739														1214								1
527	2019																				4.48864														1125								1
527	2020																				2.94444														787								1
528	2011	3.5522	2.94444	0.973356	23.8479	0.589365	0.148929	0.163486	1.69242	34.9758	0.69003	0	10.1396	4.37483	30.4444	29.4	0.888615	2.03763	36	0.0277778	2.3979	2.89037	0.811492	224	3.04357	3.80799	4.13244	3.95451	3.73838			3.78419		15.9347	762	0.020492	0.276223	C3	广西壮族自治区	0	1	2	1
528	2012	4.50369	3.89182	0.983995	23.8405	0.586932	0.0298651	-0.293575	1.75614	34.9758	0.645285	0	10.2382	3.04527	30	34.2	0.916099	2.13251	87	0.0114943	2.94444	3.13549	0.800114	660	4.21168	4.65947	4.92906	4.23512	4.95962			4.52958		15.9347	833	0.058838	0.312206	C3	广西壮族自治区	0	1	2	1
528	2013	4.95906	4.55388	0.998285	23.8225	0.577607	0.0354916	-0.00356138	2.10755	34.9758	0.661215	0	10.3334	1.20616	33.3333	37.9	0.946562	2.21199	91	0.010989	3.3673	3.46574	0.872674	2240	4.68185	5.04239	5.45455	4.59573	6.03309	3.01062		4.28428		15.9347	851	0.00023	0.246263	C3	广西壮族自治区	0	1	2	1
528	2014	5.11871	4.72739	0.996327	23.7583	0.561288	0.020888	-0.182069	2.0034	34.9758	0.697694	0	10.407	1.55311	34	39.4	0.996638	2.28031	140	0.00714286	4.17439	3.55535	0.850683	2596	5.04529	4.94862	5.53599	4.93462	6.10716	4.751	3.60875	4.41486		15.9347	903	0.011753	0.232274	C3	广西壮族自治区	0	1	2	1
528	2015	5.33864	4.40672	0.995799	23.738	0.563075	0.00230308	-0.35339	1.84091	34.9758	0.674085	0	10.4685	1.30591	43.6667	42.8	1.0508	2.39382	85	0.0117647	4.66344	3.2581	0.83166	1107	5.17801	5.03994	6.01112	5.17745	5.83387	4.97859	4.68832	4.89223	3.64623	15.9347	977	0.031905	0.227298	C3	广西壮族自治区	0	0	2	1
528	2016	5.41309	4.51086	0.998472	23.7478	0.570183	0.00535879	0.0525225	1.45412	34.9758	0.644163	0	10.5461	0.880726	40.3333	46.1	1.10144	2.4803	132	0.00757576	4.86753	3.49651	0.843841	1176	5.27051	5.31422	5.88928	5.42679	6.16709	5.3006	4.61714	5.00402	5.35041	15.9347	1080	0.012337	0.266814	C3	广西壮族自治区	0	0	2	1
528	2017	5.57192	4.83628	0.999126	23.7986	0.579048	0.0358765	0.607934	1.32404	34.9758	0.661181	0	10.548	1.49706	33.4	49.4	1.2299	2.72609	153	0.00653595	4.67283	3.80666	0.854426	1815	5.45418	5.63663	5.79131	5.49945	6.40012	5.44227	5.50963	5.16287	5.68143	15.9347	1234	0.040004	0.225354	C3	广西壮族自治区	1	1	2	1
528	2018	5.67074	4.61512	0.99702	23.9895	0.614775	0.0875345	0.605513	1.47985	34.9758	0.685266	0	10.6332	1.86297	35.2727	52.6	1.28453	2.73988	141	0.0070922	4.7362	3.55535	0.912245	627	5.60361	5.61128	5.94785	5.55612	6.44421	5.17333	5.33199	5.18049	5.69516	15.9347	1268	0.044101	0.227942	C3	广西壮族自治区	1	1	2	1
528	2019	5.73951	4.36945	0.998126	24.1198	0.637307	0.102619	0.0604074	1.47221	34.6652	0.703911	0	10.6681	1.359	36.7273	55.8	1.41208	2.89556	136	0.00735294	4.18965	3.17805	0.83485	400	5.69123	5.6818	5.96873	5.61706	6.50283		5.48403	5.28964		15.9347	1360	0.058669	0.213632	C3	广西壮族自治区	1	1	2	1
528	2020	5.78742	4.06044	0.999253	24.2499	0.649732	0.11832	0.199468	1.20983	34.6652	0.708004	0	10.6989	1.5244	31.8182	58.9			150	0.00666667	3.63759	3.89182	0.886703	9	5.74616	5.75016	5.96975	5.63272	6.4279		5.84242	5.37394		15.9347	1564	0.084032	0.201525	C3	广西壮族自治区	1	1	2	1
528	2021	5.87525	4.5326	0.999989	24.4229	0.600767	0.0725537	0.247719	1.51607	34.6812	0.710121	1	10.8038	2.32865	47.5789				130	0.00769231			0.805957	14	5.84009	5.86601	5.99822	5.5759	6.39217		6.17054	5.47735		15.9347	466	0.09746	0.195417	C3	广西壮族自治区		0	2	1
528	2022	5.89447	3.66356	0.999983	24.4671	0.593573	0.0388307	-0.0773845	1.37294	25.8723	0.698142	1	10.8621	2.71047					131	0.00763359			0.747097	3	5.89931	5.78219	6.05745	5.50811	6.31884		5.9704	5.47772			5230		0.246457		广西壮族自治区			2	1
528	2023				24.5644	0.613625	0.0535452	0.0392521	1.49386	25.92	0.714384	1																							4814								1
529	2011	4.25533	0		20.8252	0.291967	0.0934643	0.122265	2.16818	50.1784	0.629577	0	10.8358	0.70263	25.6667	60.4	0.998812	2.65555							4.16527	4.40635	4.24363	4.09368	3.92573			4.56393		134.254	149	-0.014931	0.832578	C1	广东省	0	0	2	0
529	2012	4.8525	0		20.9102	0.298454	0.0757434	0.13084	1.88683	51.1861	0.560212	0	10.8985	3.54258	25.8333	63.1	1.03833	2.76379							4.7218	5.01317	4.9367	4.40342	5.03214			5.04562		134.254	157	0.004064	0.73449	C1	广东省	0	1	2	0
529	2013	5.22456	0		20.9891	0.293831	0.0908606	0.176151	1.79965	51.2615	0.526498	0	10.9825	1.41651	26.6667	66	1.11809	2.95151							5.03909	5.34444	5.50781	4.66786	6.14552	4.08227		4.92086		134.254	159	8.4e-05	0.650972	C1	广东省	0	0	2	0
529	2014	5.31089	0		21.1105	0.270361	0.153805	0.0164763	2.4999	51.2615	0.61264	0	11.0583	-0.949243	36.4286	68.5	1.16518	2.97017							5.30146	5.17071	5.549	5.05427	6.18429	5.06972	4.03336	4.85234		134.254	168	0.008205	0.602594	C1	广东省	0	0	2	0
529	2015	5.48873	0		21.0955	0.208073	0.0669096	0.0271737	2.90113	51.2615	0.597548	0	11.1199	-0.60929	34	72.4	1.30716	3.49993							5.42283	5.28254	5.92637	5.33446	5.90069	5.26899	5.04658	5.23442	4.01114	134.254	174	0.008546	0.594898	C1	广东省	1	0	2	0
529	2016	5.51744	0		21.1858	0.214726	0.089821	0.072822	2.97355	51.5031	0.631993	0	11.212	-0.431704	26.2222	74	1.28389	3.40442							5.4851	5.47016	5.69058	5.58646	6.2478	5.47302	4.96908	5.20061	5.38393	134.254	190	-0.002891	0.55373	C1	广东省	1	0	2	0
529	2017	5.6943	0		21.4377	0.291799	0.115733	0.115302	2.46289	51.5031	0.715542	0	11.3014	-4.5242	19.25	76.2	1.3284	3.39195							5.6237	5.79656	5.72333	5.66494	6.51706	5.588	5.69391	5.34667	5.88126	134.254	206	0.007257	0.580262	C1	广东省	1	0	2	0
529	2018	5.80789	0		21.4692	0.256164	0.126937	0.0836388	2.83759	51.5031	0.717695	0	11.3669	-3.1506	30.5455	78.4	1.43106	3.48662							5.74761	5.80191	5.99361	5.72207	6.59717	5.37364	5.64245	5.36661	5.80784	134.254	208	-0.010384	0.600243	C1	广东省	1	0	2	0
529	2019	5.89056	0.693147		21.6662	0.301763	0.170469	0.20832	3.41596	51.5031	0.749704	0	11.4529	-3.27515	28	80.5	1.50815	3.57914							5.83183	5.90126	6.04657	5.77356	6.67065		5.83536	5.52299		134.254	210	-0.018808	0.610816	C1	广东省	1	0	2	0
529	2020	5.94158	0		22.0399	0.452043	0.176002	0.124329	2.49801	51.5031	0.824217	0	11.3875	-4.89941	38.3333	82.6									5.88037	6.00476	6.01631	5.79615	6.63043		6.2265	5.59025		134.254	235	-0.008113	0.608134	C1	广东省	1	0	2	1
529	2021	6.01012	0.693147		22.2731	0.486451	0.172421	0.0715952	2.16541	51.5031	0.769025	0	11.4956	-1.76214	29.1111										5.95938	6.08479	6.03238	5.78444	6.63537		6.43748	5.62713		2511.78	3749	-0.046252	0.593748	C1	广东省		0	2	1
529	2022	6.03395	0		22.4682	0.468019	0.34428	-0.0604247	2.11331	54.6065	0.561026	0	11.5318	-0.512066											6.02661	6.00775	6.10272	5.71101	6.52427		6.31954	5.62422			5230		0.661427		广东省			2	1
529	2023				22.6695	0.547314	0.0688918	-0.183605	1.64533	54.6065	0.58439	0																							4814								1
530	2011	3.75864	3.04452		21.8396	0.395404	0.0510057	0.245884	1.41576	21.9578	0.520523	1	10.4487	1.22906	21.7778	37	1.29866	2.88015			0				3.7228	3.88074	3.63152	4.0816	4.04375			3.741		141.375	762	0.054107	0.401282	C3	重庆市	1	0	2	1
530	2012	4.61532	2.63906	0.5	21.8007	0.349769	0.0671148	-0.18316	1.4481	21.9578	0.470374	1	10.5691	1.9157	26.2222	40.9	1.32618	2.98574	6	0.166667	1.38629	0.693147	0.99588	0	4.45887	4.76337	4.78791	4.49536	5.19761			4.52309		141.375	833	0.023932	0.431691	C3	重庆市	1	0	2	1
530	2013	5.08053	2.19722	0.777778	21.8109	0.322938	0.0811244	0.0090196	1.4615	21.9578	0.439158	0	10.6741	0.598322	36.2667	43.9	1.35971	3.09652	2	0.5	0.693147	1.60944	1		4.83842	5.1885	5.48786	4.73092	6.15626	3.5619		4.46556		141.375	851	0.022748	0.418161	C3	重庆市	1	0	2	1
530	2014	5.22419	2.07944	0	21.8397	0.324261	0.0562366	-0.0716226	1.42697	21.9578	0.438052	0	10.7758	0.259903	40.4	45.7	1.40308	3.12096			0.693147	0			5.17372	5.06815	5.57833	5.06468	6.24224	4.95477	3.54962	4.52721		141.375	903	0.054742	0.426689	C3	重庆市	1	0	2	0
530	2015	5.40645	2.70805	0.977778	22.13	0.335244	0.0549301	0.127517	1.0945	21.339	0.325906	0	10.8652	1.23637	35.5	48.3	1.4248	3.21228	12	0.0833333	1.09861	1.38629	0.945861	0	5.29059	5.15086	5.978	5.25593	5.97977	5.12765	4.92035	4.88583	3.80488	141.375	977	0.049346	0.386569	C3	重庆市	1	0	2	1
530	2016	5.45911	2.70805	0.975309	22.3294	0.334328	0.0603291	0.106985	1.51664	19.9556	0.417863	0	10.9768	0.649269	32.8	51.6	1.39709	3.1567	8	0.125	1.09861	2.07944	0.957602	2	5.37077	5.35911	5.83217	5.46411	6.23086	5.34635	4.7877	4.99402	5.31204	141.375	1080	0.054835	0.389661	C3	重庆市	1	0	2	1
530	2017	5.62512	3.29584	0.983418	22.4495	0.378105	0.0600558	0.168708	1.26368	19.9556	0.4032	0	11.0579	2.24856	27.2	54.7	1.43487	3.17075	11	0.0909091	1.09861	1.94591	0.769449	12	5.52347	5.71111	5.77011	5.50784	6.43253	5.45265	5.65583	5.18991	5.88632	141.375	1234	0.033894	0.374322	C3	重庆市	1	0	2	1
530	2018	5.71219	2.77259	0.795841	22.4404	0.378905	0.0322205	-0.0546471	1.42084	19.9801	0.412559	0	11.0964	2.26248	24.9091	57.2	1.54327	3.29405	5	0.2	2.19722	2.3979	0.992018	2	5.65637	5.65807	5.95516	5.56816	6.43344	5.19991	5.54205	5.18406	5.74047	141.375	1268	0.099474	0.335121	C3	重庆市	1	0	2	1
530	2019	5.78834	3.17805	0.708333	22.4326	0.374875	0.0249183	-0.068265	1.27039	20.2697	0.401338	0	11.2362	1.97211	30.5	59.4	1.53493	3.14272	2	0.5	0.693147	1.94591	1		5.7431	5.74096	5.99551	5.60721	6.53055		5.68137	5.31688		141.375	1360	0.097425	0.335526	C3	重庆市	1	0	2	1
530	2020	5.84576	2.94444	0.5	22.4605	0.392913	0.00661993	-0.0570916	1.30724	20.2697	0.440306		11.2666	2.2271	33.3846	61.1			6	0.166667	0	0.693147	0.988793		5.80026	5.84327	5.98677	5.6135	6.53529		6.02447	5.39017		141.375	1564	0.076391	0.348072	C3	重庆市	1	0	2	1
530	2021	5.92485	3.43399	0.999995	22.47	0.468318	-0.0846906	0.209545	1.25007	20.2697	0.516302	0	11.3723	2.48935	35.7333										5.89505	5.92578	6.01591	5.55766	6.50532		6.26928	5.49096		2511.78	3749	0.130441	0.335711	C3	重庆市		0	2	1
530	2022	5.94862	1.38629		22.7517	0.597436	0.00651055	0.384776	1.34902	20.2697	0.641234	0	11.4149	3.27689											5.9592	5.85015	6.07559	5.48229	6.43507		6.11252	5.5014			5230		0.400745		重庆市			2	1
530	2023				22.8229	0.619735	0.0175768	0.664639	1.26299	20.2697	0.646902	0																							4814								1
531	2011	4.25533	0		22.5941	0.657995	0.0454241	0.105995	0.671369	26.1158	0.295939	0	10.8358	1.84845	38.8235	60.4	0.998812	2.65555							4.16527	4.40635	4.24363	4.09368	3.92573			4.56393		69.9254	70	-0.003655	0.832578	D	广东省	0	0	2	1
531	2012	4.8525	0		22.7897	0.6875	0.125687	-0.0571921	0.6818	26.1158	0.38981		10.8985	1.00562	38.4286	63.1	1.03833	2.76379							4.7218	5.01317	4.9367	4.40342	5.03214			5.04562		69.9254	76	-0.000553	0.73449	D	广东省	0	1	2	1
531	2013	5.22456	0		22.8501	0.67673	0.143944	0.0434755	0.873943	26.1158	0.400802		10.9825	0.551652	31.0909	66	1.11809	2.95151							5.03909	5.34444	5.50781	4.66786	6.14552	4.08227		4.92086		69.9254	75	-0.029111	0.650972	D	广东省	0	0	2	1
531	2014	5.31089	0		22.7373	0.535875	0.256266	0.339516	0.958377	26.1158	0.304555		11.0583	0.907922	41.1667	68.5	1.16518	2.97017							5.30146	5.17071	5.549	5.05427	6.18429	5.06972	4.03336	4.85234		69.9254	79	-0.039951	0.602594	D	广东省	0	1	2	1
531	2015	5.48873	0		22.8482	0.52846	0.132064	-0.493467	0.753549	26.1158	0.220309	0	11.1199	1.03621	35.6667	72.4	1.30716	3.49993							5.42283	5.28254	5.92637	5.33446	5.90069	5.26899	5.04658	5.23442	4.01114	69.9254	85	0.025005	0.594898	D	广东省	1	0	2	1
531	2016	5.51744	0		22.941	0.533676	0.142709	0.183941	0.750832	26.1158	0.271916	0	11.212		37.6667	74	1.28389	3.40442							5.4851	5.47016	5.69058	5.58646	6.2478	5.47302	4.96908	5.20061	5.38393	69.9254	93	-0.029988	0.55373	D	广东省	1	0	2	1
531	2017	5.6943	0		22.9423	0.541766	0.0476282	0.125222	0.569976	26.1158	0.232221	0	11.3014	1.74107	35.6667	76.2	1.3284	3.39195							5.6237	5.79656	5.72333	5.66494	6.51706	5.588	5.69391	5.34667	5.88126	69.9254	101	0.025485	0.580262	D	广东省	1	0	2	1
531	2018	5.80789	0		23.0558	0.588476	0.0242335	0.0517799	0.663267	26.1158	0.34201	0	11.3669	0.516232	42.5	78.4	1.43106	3.48662							5.74761	5.80191	5.99361	5.72207	6.59717	5.37364	5.64245	5.36661	5.80784	69.9254	103	0.038737	0.600243	D	广东省	1	0	2	1
531	2019	5.89056	0		23.1767	0.602805	0.0979857	0.0351565	0.695851	26.1158	0.38508	0	11.4529	0.648958	46.1333	80.5	1.50815	3.57914							5.83183	5.90126	6.04657	5.77356	6.67065		5.83536	5.52299		69.9254	106	0.025716	0.610816	D	广东省	1	0	2	1
531	2020	5.94158	3.04452		23.3337	0.567491	0.169879	0.0722937	0.66942	26.1158	0.306755	0	11.3875	0.897626	53	82.6									5.88037	6.00476	6.01631	5.79615	6.63043		6.2265	5.59025		69.9254	114	-0.005474	0.608134	D	广东省	1	0	2	1
531	2021	6.01012	3.3673		23.4948	0.634022	0.0304091	0.134662	0.789479	39.5888	0.293151	0	11.4956	2.76597	53										5.95938	6.08479	6.03238	5.78444	6.63537		6.43748	5.62713		2511.78	3749	0.079614	0.593748	D	广东省		0	2	1
531	2022	6.03395	3.04452		23.4307	0.630542	-0.00319117	0.00101521	1.07991	39.5888	0.13216	0	11.5318	4.28027											6.02661	6.00775	6.10272	5.71101	6.52427		6.31954	5.62422			5230		0.661427		广东省			2	1
531	2023				23.7043	0.634999	0.0544998	0.226352	0.78421	43.8942	0.201402	0																							4814								1
532	2011	4.25533	1.79176		20.7404	0.18351	0.0440531	-0.163963	3.54378	10.5693	0.388825	0	10.8358	2.89389	32.6667	60.4	0.998812	2.65555			2.70805				4.16527	4.40635	4.24363	4.09368	3.92573			4.56393		17.3731	50	0.027905	0.832578	S	广东省	0	0	2	0
532	2012	4.8525	1.94591		20.6897	0.137633	0.0731446	-0.0513763	4.72152	13.348	0.383183	0	10.8985	3.03994	27.6364	63.1	1.03833	2.76379			3.17805				4.7218	5.01317	4.9367	4.40342	5.03214			5.04562		17.3731	23	0.028624	0.73449	S	广东省	0	0	2	0
532	2013	5.22456	2.07944		20.8039	0.187312	0.0872722	0.0779256	3.22216	14.9096	0.372812	0	10.9825	2.30461	34	66	1.11809	2.95151			2.63906				5.03909	5.34444	5.50781	4.66786	6.14552	4.08227		4.92086		17.3731	23	-0.034681	0.650972	S	广东省	0	1	2	0
532	2014	5.31089	1.38629		20.8213	0.213197	0.0526021	-0.210485	2.57629	15.0024	0.391359	0	11.0583	1.29433	46.9412	68.5	1.16518	2.97017			1.94591				5.30146	5.17071	5.549	5.05427	6.18429	5.06972	4.03336	4.85234		17.3731	23	0.030337	0.602594	S	广东省	0	0	2	0
532	2015	5.48873	1.09861		20.9252	0.36587	0.0661881	0.228968	0.799929	14.793	0.257953	0	11.1199	2.7656	40	72.4	1.30716	3.49993			3.04452				5.42283	5.28254	5.92637	5.33446	5.90069	5.26899	5.04658	5.23442	4.01114	17.3731	23	-0.03875	0.594898	S	广东省	1	0	2	0
532	2016	5.51744	2.07944		21.3944	0.582156	0.0679404	0.460573	0.605632	14.4887	0.245475	0	11.212	1.99016	38.9091	74	1.28389	3.40442			3.3322				5.4851	5.47016	5.69058	5.58646	6.2478	5.47302	4.96908	5.20061	5.38393	17.3731	23	-0.149256	0.55373	S	广东省	1	0	2	0
532	2017	5.6943	2.94444		21.572	0.628915	0.0768888	0.545473	0.467114	14.4887	0.223656	0	11.3014	2.95759	47.0588	76.2	1.3284	3.39195			2.99573				5.6237	5.79656	5.72333	5.66494	6.51706	5.588	5.69391	5.34667	5.88126	17.3731	23	-0.167135	0.580262	S	广东省	1	0	2	0
532	2018	5.80789	3.29584		21.6715	0.6367	0.0716042	0.107033	0.505336	14.4887	0.253907	0	11.3669	3.33406	42	78.4	1.43106	3.48662			3.21888				5.74761	5.80191	5.99361	5.72207	6.59717	5.37364	5.64245	5.36661	5.80784	17.3731	23	-0.17465	0.600243	S	广东省	1	0	2	0
532	2019	5.89056	3.2581		21.6513	0.599001	0.0811941	-0.184461	0.507864	14.4887	0.229224	0	11.4529	3.15488	40.6667	80.5	1.50815	3.57914			2.83321				5.83183	5.90126	6.04657	5.77356	6.67065		5.83536	5.52299		17.3731	23	-0.106544	0.610816	S	广东省	1	0	2	0
532	2020	5.94158	2.63906		21.5691	0.493387	0.161758	0.190596	0.788256	28.4525	0.321816	0	11.3875	1.75444	53	82.6					1.79176				5.88037	6.00476	6.01631	5.79615	6.63043		6.2265	5.59025		17.3731	23	-0.193705	0.608134	S	广东省	1	0	2	0
532	2021	6.01012	3.49651		21.7487	0.514095	0.156712	0.224886	0.732958	28.4525	0.295431	0	11.4956	1.72108	50										5.95938	6.08479	6.03238	5.78444	6.63537		6.43748	5.62713		17.3731	23	-0.159182	0.593748	S	广东省		0	2	0
532	2022	6.03395	1.38629		21.6197	0.437412	0.110878	0.033889	0.676045	28.4525	0.204682	0	11.5318	2.74101											6.02661	6.00775	6.10272	5.71101	6.52427		6.31954	5.62422			5230		0.661427	S	广东省			2	0
532	2023				21.5633	0.38376	0.0574651	-0.385262	0.544994	28.4525	0.162613	0																							4814								0
533	2011	4.25533	2.3979		21.5167	0.537735	0.0706151	-0.285811	1.16562	24.8467	0.624053	1	10.8358	5.34175	21.2727	60.4	0.998812	2.65555			2.07944				4.16527	4.40635	4.24363	4.09368	3.92573			4.56393		1133.31	762	0.022487	0.832578	C3	广东省	0	0	2	0
533	2012	4.8525	2.3979		21.6058	0.546238	0.0713775	-0.0240119	1.53081	24.8467	0.57917	1	10.8985	3.82083	21.0909	63.1	1.03833	2.76379			2.56495				4.7218	5.01317	4.9367	4.40342	5.03214			5.04562		1133.31	833	0.035362	0.73449	C3	广东省	0	0	2	0
533	2013	5.22456	2.30259		22.0667	0.497427	0.12142	0.170669	2.019	24.9664	0.746712	1	10.9825	0.582887	30.6667	66	1.11809	2.95151			3.09104				5.03909	5.34444	5.50781	4.66786	6.14552	4.08227		4.92086		1133.31	851	0.038218	0.650972	C3	广东省	0	0	2	1
533	2014	5.31089	2.77259		22.0859	0.483665	0.08124	0.686157	2.10661	24.9664	0.732342	1	11.0583		32.4615	68.5	1.16518	2.97017			3.04452				5.30146	5.17071	5.549	5.05427	6.18429	5.06972	4.03336	4.85234		1133.31	903	0.002342	0.602594	C3	广东省	0	0	2	1
533	2015	5.48873	3.2581		22.1501	0.49158	0.0831584	0.0600303	1.89774	24.9664	0.786478	1	11.1199	0.846184	40.5714	72.4	1.30716	3.49993			2.77259				5.42283	5.28254	5.92637	5.33446	5.90069	5.26899	5.04658	5.23442	4.01114	1133.31	977	0.016646	0.594898	C3	广东省	1	0	2	1
533	2016	5.51744	1.94591		21.9046	0.367516	0.125295	0.0503843	2.23435	17.3708	0.801227		11.212	1.62295	53	74	1.28389	3.40442			2.56495				5.4851	5.47016	5.69058	5.58646	6.2478	5.47302	4.96908	5.20061	5.38393	1133.31	1080	0.05515	0.55373	C3	广东省	1	0	2	0
533	2017	5.6943	2.07944		22.1971	0.500873	0.0314258	0.905499	1.57882	17.3708	0.786099	0	11.3014	3.86163	34.4615	76.2	1.3284	3.39195			2.99573				5.6237	5.79656	5.72333	5.66494	6.51706	5.588	5.69391	5.34667	5.88126	1133.31	1234	0.087033	0.580262	C3	广东省	1	0	2	1
533	2018	5.80789	1.09861		21.6357	0.622565	-0.786776	0.156344	1.46936	17.3708	0.767543	1	11.3669	4.17089	24	78.4	1.43106	3.48662			2.83321				5.74761	5.80191	5.99361	5.72207	6.59717	5.37364	5.64245	5.36661	5.80784	1133.31	1268	0.119569	0.600243	C3	广东省	1	0	2	0
533	2019	5.89056	1.38629		21.5859	0.630724	-0.0112981	-0.62977	1.44834	17.3708	0.761524	1	11.4529	2.68559	25.8	80.5	1.50815	3.57914			2.77259				5.83183	5.90126	6.04657	5.77356	6.67065		5.83536	5.52299		1133.31	1360	0.05663	0.610816	C3	广东省	1	0	2	0
533	2020	5.94158	1.94591		21.6171	0.610891	0.0936357	0.0756854	1.47816	17.3708	0.773734	1	11.3875	3.19105	33.3846	82.6					1.60944				5.88037	6.00476	6.01631	5.79615	6.63043		6.2265	5.59025		1133.31	1564	0.020404	0.608134	C3	广东省	1	0	2	0
533	2021	6.01012	2.07944		21.5882	0.657768	-0.0230642	-0.0128175	1.33987	17.3708	0.751978	0	11.4956	3.75953	27.1111										5.95938	6.08479	6.03238	5.78444	6.63537		6.43748	5.62713		1133.31	466	0.034745	0.593748	C3	广东省		0	2	0
533	2022	6.03395	1.09861		21.6599	0.665328	0.0618547	0.215963	1.32037	17.3708	0.766764	0	11.5318	4.0076											6.02661	6.00775	6.10272	5.71101	6.52427		6.31954	5.62422			5230		0.661427		广东省			2	0
533	2023				21.7015	0.654685	0.101119	0.165272	1.31484	17.3708	0.749512	0																							4814								0
534	2011	4.25533	0		21.01	0.516649	0.0225658	-0.359338	1.78405	18.7841	0.764327	0	10.8358	3.93973	17.5	60.4	0.998812	2.65555							4.16527	4.40635	4.24363	4.09368	3.92573			4.56393		128.487	112	0.191301	0.832578	K	广东省	0	0	2	0
534	2012	4.8525	0		21.814	0.613467	0.14656	2.19559	1.36942	56.0871	0.819727	0	10.8985	3.40236	26.3333	63.1	1.03833	2.76379							4.7218	5.01317	4.9367	4.40342	5.03214			5.04562		128.487	123	-0.128551	0.73449	K	广东省	0	0	2	1
534	2013	5.22456	0		21.886	0.595931	0.124034	0.763064	1.994	56.0871	0.749274	0	10.9825	0.963496	19.2	66	1.11809	2.95151			0.693147				5.03909	5.34444	5.50781	4.66786	6.14552	4.08227		4.92086		128.487	117	-0.145562	0.650972	K	广东省	0	0	2	1
534	2014	5.31089	0		21.973	0.532798	0.0282495	-0.53077	2.15189	56.167	0.894571	0	11.0583	1.12165	21	68.5	1.16518	2.97017							5.30146	5.17071	5.549	5.05427	6.18429	5.06972	4.03336	4.85234		128.487	116	-0.082221	0.602594	K	广东省	0	0	2	1
534	2015	5.48873	0		21.914	0.495967	0.0229913	-0.0661353	2.25819	52.3963	0.904512	0	11.1199		18.8889	72.4	1.30716	3.49993			1.79176				5.42283	5.28254	5.92637	5.33446	5.90069	5.26899	5.04658	5.23442	4.01114	128.487	118	-0.082284	0.594898	K	广东省	1	0	2	0
534	2016	5.51744	2.70805		21.5802	0.403374	0.0466985	-0.604157	2.278	52.3828	0.850764	1	11.212	2.56939	39.5	74	1.28389	3.40442			1.94591				5.4851	5.47016	5.69058	5.58646	6.2478	5.47302	4.96908	5.20061	5.38393	128.487	113	0.275176	0.55373	K	广东省	1	0	2	0
534	2017	5.6943	0.693147		21.6029	0.358626	0.0523155	0.310627	2.20827	52.2815	0.688361	1	11.3014	1.17381	26	76.2	1.3284	3.39195			3.2581				5.6237	5.79656	5.72333	5.66494	6.51706	5.588	5.69391	5.34667	5.88126	128.487	112	0.179163	0.580262	K	广东省	1	0	2	0
534	2018	5.80789	1.09861		21.6795	0.409483	0.0276272	0.0128968	1.80773	52.2815	0.554796	0	11.3669	3.98181	35.8333	78.4	1.43106	3.48662			2.30259				5.74761	5.80191	5.99361	5.72207	6.59717	5.37364	5.64245	5.36661	5.80784	128.487	113	0.187626	0.600243	K	广东省	1	1	2	0
534	2019	5.89056	0.693147		21.447	0.540409	0.0418335	1.12323	1.22267	42.2815	0.361097	0	11.4529	3.52947	40.6923	80.5	1.50815	3.57914			2.19722				5.83183	5.90126	6.04657	5.77356	6.67065		5.83536	5.52299		372.515	656	-0.003803	0.610816	C2	广东省	1	0	2	0
534	2020	5.94158	1.60944		21.4774	0.53347	0.0709843	0.00697403	1.21651	42.2815	0.381647	0	11.3875	2.38005	32.6667	82.6					2.77259				5.88037	6.00476	6.01631	5.79615	6.63043		6.2265	5.59025		372.515	749	-0.03723	0.608134	C2	广东省	1	1	2	0
534	2021	6.01012	2.70805		21.4735	0.480749	0.084994	0.18766	1.14448	39.8634	0.313295	0	11.4956	3.05034	34										5.95938	6.08479	6.03238	5.78444	6.63537		6.43748	5.62713		372.515	233	0.016392	0.593748	C2	广东省		0	2	0
534	2022	6.03395	2.19722		21.6131	0.490645	0.0902361	0.209655	1.15561	29.0854	0.282871	0	11.5318	3.36345											6.02661	6.00775	6.10272	5.71101	6.52427		6.31954	5.62422			5230		0.661427	C2	广东省			2	0
534	2023				21.8612	0.58189	0.148395	0.236314	1.09521	21.6464	0.285332	0																							4814								0
535	2022		0																																5230								1
536	2011	3.42556	2.3979		22.2389	0.269682	0.141955	-0.278284	1.52482	70.7738	0.382502	0	9.90733	-2.72728	24.6667	29.9	0.627557	2.34943			0.693147				2.70605	3.80799	3.53602		4.19419			3.10995		197.849	762	-0.200156	0	C3	西藏自治区	0	1	2	1
536	2012	4.24176	2.94444		22.4794	0.437781	0.10991	-0.165013	1.21663	70.7738	0.441705	0	10.0405	-1.02939	25.4	33.3	0.648122	2.50851			1.79176				3.52223	4.27764	5.20757	3.59237	5.10564			3.63706		197.849	833	-0.198074	0.0790594	C3	西藏自治区	0	1	2	1
536	2013	4.75445	1.60944		22.9967	0.619171	0.151675	2.04208	1.25504	70.7738	0.689447	0	10.1783	2.15857	32.6	37.4	0.627557	2.15595			1.38629				4.31869	4.73479	5.54381	4.15497	5.89515	3.06339		3.37314		197.849	851	-0.164474	0	C3	西藏自治区	0	1	2	1
536	2014	4.97611	1.38629		23.0686	0.617403	0.0972614	0.26594	1.25996	63.6329	0.717503	1	10.2837	-0.390865	32.8571	39.4	1.75789	5.10528			2.30259				4.84945	4.6983	5.58237	4.73189	6.1094	4.84159	3.15572	3.10995		197.849	903	-0.013972	0	C3	西藏自治区	1	1	2	1
536	2015	5.23314	2.3979		22.9174	0.663016	0.0571786	-0.225788	1.02508	63.6329	0.653968	0	10.3735	-0.928519	41.4286	44.6	1.17445	3.24296			2.07944				4.94784	5.06733	5.97373	5.12854	6.10401	5.08078	4.88106	4.47347	3.10593	197.849	977	-0.018928	0	C3	西藏自治区	1	1	2	1
536	2016	5.32658	1.60944		23.6647	0.309024	0.0472561	-0.183595	2.48708	28.6774	0.750096	0	10.4683	-3.12857	38.3333	46.1	1.86401	4.52216			1.79176				5.12519	5.31583	5.81011	5.34768	6.28729	5.28801	4.94943	4.7287	5.09615	197.849	1080	-0.00198	0.0506064	C3	西藏自治区	1	1	2	1
536	2017	5.50764	2.77259	0.817778	23.7687	0.389247	0.0153105	0.102133	1.30237	26.3659	0.442955	0	10.5781	-0.734555	34	49.9	3.00072	6.70971	25	0.04	2.63906	2.07944	0.745958	70	5.3485	5.61599	5.75288	5.39273	6.39049	5.42201	5.69569	4.98833	5.47928	197.849	1234	0.035609	0.0556395	C3	西藏自治区	1	1	2	1
536	2018	5.61799	4.36945	0	23.6724	0.605061	-0.489395	-0.0759376	0.696618	26.3659	0.343138		10.6782	2.45377	43.3333	54.1	3.00072	6.26038	17	0.0588235	2.77259	0	0.977088	15	5.52473	5.5916	5.91168	5.45686	6.36661	5.24976	5.56936	5.02758	5.62884	197.849	1268	0.078357	0.0978148	C3	西藏自治区	1	1	2	1
536	2019	5.68627	4.89784	0.918367	23.4059	0.661928	-0.415388	-0.62977	0.487678	25.3666	0.260459	0	10.7976	3.51637	53	58.5	2.74022	5.58582			2.63906	0.693147			5.60633	5.68429	5.91525	5.51812	6.4672		5.74205	5.1359		197.849	1360	0.488649	0.0873207	C3	西藏自治区	1	1	2	1
536	2020	5.74149	5.2933	0.5	23.2194	0.54102	0.116684	0.488255	0.448563	14.0884	0.205312	0	10.8656		34.9231	63.3					1.09861	0.693147			5.67393	5.7695	5.89349	5.57188	6.39414		6.05234	5.25093		197.849	1564		0.092012	C3	西藏自治区	1	1	2	1
536	2021	5.83802	5.02388	0.999993	23.1655	0.533911	-0.0374694	0.373703	0.575165	13.7333	0.24027	0	10.9478	2.09859	35				11	0.0909091			0.887863	0	5.78033	5.88653	5.92863	5.52339	6.35767		6.31538	5.38184		2511.78	3749	0.085039	0.0945952	C3	西藏自治区		0	2	1
536	2022	5.81618	4.68213	0.999985	22.949	0.561668	-0.259791	-0.220298	0.743764	13.7333	0.292538	0	10.9757	1.01207					35	0.0285714			0.866645		5.7978	5.74522	5.98565	5.34856	6.15809		6.14401	5.30757			5230		0.0376755		西藏自治区			2	1
536	2023				22.7182	0.666745	-0.493753	-0.380612	0.422816	13.7333	0.207626	0																							4814								1
537	2011	4.12034	0		21.8135	0.543696	0.366581	-0.0290112	1.9593	20.0174	0.941691	0	11.3529	2.41123	37.4	55.6	1.31753	2.81308							4.25377	3.99508	3.82254	4.01674	4.32731			3.77803		27.9425	112	-0.202035	0.69345	K	天津市	1	0	2	1
537	2012	4.81996	0		21.9123	0.538781	0.301675	0.198518	1.76817	20.0174	0.950707	0	11.4422	0.153504	34.8333	58.5	1.34886	2.87483							4.71501	4.9183	4.95188	4.30865	5.35932			4.70601		27.9425	123	-0.190245	0.688578	K	天津市	1	1	2	1
537	2013	5.17196	0		22.1467	0.5022	0.308248	-0.164602	1.80474	20.8247	0.904765	0	11.514	-2.70003	45.1667	61.3	1.34699	2.91773							4.9941	5.29089	5.44099	4.70202	6.23795	3.9862		4.60757		27.9425	117	-0.186193	0.562033	K	天津市	1	0	2	1
537	2014	5.3041	0		22.2949	0.480995	0.18926	-0.137333	1.57357	20.8247	0.755696	0	11.5639	3.09745	43.8182	61.4	1.38082	2.90428							5.27228	5.20004	5.55339	5.10909	6.35741	5.11235	4.08682	4.58446		27.9425	116	-0.159776	0.588266	K	天津市	1	0	2	1
537	2015	5.4745	0		22.802	0.657062	0.0927464	0.125046	1.80938	20.8247	0.938109	0	11.5895	4.56474	30	63	1.48147	3.12288							5.36078	5.28046	5.99051	5.33156	6.05756	5.2659	5.2108	4.96613	3.95336	27.9425	118	-0.153997	0.557615	K	天津市	1	0	2	1
537	2016	5.50873	0		23.6333	0.821369	0.17852	1.7242	1.94868	20.8247	0.962345	0	11.6531	5.81672	33.3846	64.6	1.53019	3.15393							5.42236	5.44938	5.82938	5.50993	6.29494	5.42373	5.07369	5.04955	5.31123	27.9425	113	-0.039234	0.528634	K	天津市	1	0	2	1
537	2017	5.65261	0		25.0083	0.866964	0.354029	3.02996	1.35398	74.5657	0.901011	0	11.6864	2.80845	18.4444	66	1.62288	3.22651							5.55646	5.74022	5.78045	5.54987	6.50199	5.50141	5.74567	5.23843	5.58025	27.9425	112	0.014207	0.45445	K	天津市	1	1	2	1
537	2018	5.76169	0.693147		25.0534	0.859335	0.246021	0.25019	1.3311	74.5657	0.891049	0	11.7012	3.61151	27.6667	67.4	1.72993	3.3201							5.69153	5.765	5.95869	5.62846	6.57634	5.30575	5.68451	5.25236	5.7559	27.9425	113	-0.029271	0.469076	K	天津市	1	1	2	1
537	2019	5.84387	0		24.9705	0.80533	0.25867	-0.150431	1.37058	74.5657	0.877503	0	11.4117	4.39769	19.7778	68.7	2.47259	4.64922							5.78338	5.85797	5.99921	5.67871	6.6537		5.83678	5.41532		27.9425	113	-0.096601	0.481575	K	天津市	1	1	2	1
537	2020	5.8929	0		25.0386	0.794792	0.152698	-0.140785	2.40413	74.5657	0.895086	0	11.5289	5.27137	28.9231	69.9									5.83273	5.92668	6.01552	5.67632	6.56647		6.15729	5.49078		27.9425	111	-0.040788	0.47291	K	天津市	1	1	2	1
537	2021	5.98327	0		25.133	0.830544	-0.0937741	-0.177959	1.21532	74.5657	0.962345	0	11.6416	4.51181	30.4615										5.94737	6.00526	6.0566	5.66387	6.5579		6.3772	5.581		2511.78	3749	-0.059231	0.51011	K	天津市		0	2	1
537	2022	6.01201	0		24.3487	0.528993	0.0461472	-0.62977	3.38764	74.5657	0.278459	0	11.6889	4.71562											6.01178	5.93733	6.13563	5.57505	6.46148		6.26465	5.59003			5230		0.59228	K	天津市			2	1
537	2023				24.9771	0.707905	0.0532835	0.0760331	0.845051	74.5657	0.226141	0																							4814								1
538	2011	3.42556	1.38629	0.3	22.9305	0.38892	0.242914	0.122762	2.20752	41.5236	0.811449	0	9.86605	6.54743	30.1818	24.8	1.11708	2.43977	6	0.166667	2.48491	1.79176	0.560913	2	2.70605	3.89975	3.70893	4.00933	4.40769			3.51393		52.1485	413	-0.010491	0.135845	C2	云南省	0	1	0	1
538	2012	4.4477	0.693147	0.578512	23.0901	0.341024	0.251541	0.209904	2.55032	41.5236	0.826392	0	10.0076	4.47533	34.4615	28.5	1.09507	2.4294	3	0.333333	2.3979	1.38629	0.963919	0	3.9849	4.72703	4.941	4.32321	5.17942			4.48492		52.1485	427	-0.004449	0.257111	C2	云南省	0	1	0	1
538	2013	4.93375	1.94591	0.82	23.279	0.299057	0.289168	0.155476	2.97698	41.5236	0.845733	0	10.1394	2.66721	34.5455	32.8	1.07973	2.39174	15	0.0666667	2.48491	1.60944	0.674971	6	4.57048	5.04052	5.52206	4.57605	6.02364	3.27941		4.28854		52.1485	429	-0.009193	0.213004	C2	云南省	0	1	0	1
538	2014	5.10625	2.99573	0.991672	23.517	0.308801	0.245753	0.189669	3.5693	41.5236	0.86066	0	10.2133	-0.548563	28.3636	35.1	1.11846	2.42888	13	0.0769231	3.04452	2.30259	0.414576	8	4.9987	4.9788	5.54728	4.90097	6.16498	4.81802	3.5582	4.40709		52.1485	449	-0.002775	0.210625	C2	云南省	0	1	0	1
538	2015	5.32184	2.07944	0.469136	23.6829	0.298748	0.222019	0.10225	3.61489	41.5236	0.876246	0	10.2683	-2.38075	52	37.4	1.22237	2.60596	6	0.166667	3.43399	1.60944	0.712343	2	5.12966	5.07386	6.00307	5.12676	5.94929	4.9712	4.83842	4.80517	3.32719	52.1485	476	-0.003016	0.189469	C2	云南省	1	1	0	1
538	2016	5.38604	2.83321	0.965278	23.9255	0.355604	0.199575	0.0806499	3.27675	41.5236	0.897548	0	10.3447	-1.27101	40.1818	39.9	1.24942	2.64538	27	0.037037	3.49651	1.60944	0.993332	6	5.22776	5.31894	5.85692	5.33119	6.21827	5.22785	4.75381	4.95165	5.24877	52.1485	526	0.014697	0.197191	C2	云南省	1	1	0	1
538	2017	5.55014	3.21888	0.835	24.0448	0.345081	0.18434	0.0849578	3.3363	41.5236	0.906183	0	10.4406	-0.390768	44.2857	42.3	1.23419	2.58534	63	0.015873	3.3673	1.60944	0.994637	42	5.41404	5.64846	5.75917	5.38367	6.40403	5.35274	5.69228	5.10397	5.56662	52.1485	612	0.020659	0.16662	C2	云南省	1	1	0	1
538	2018	5.65875	3.3322	0.875	24.137	0.344171	0.172847	0.0984428	2.67843	41.5236	0.898146	0	10.5223	-1.56746	53	44.5	1.24676	2.51018	10	0.1	3.4012	1.79176	0.981086	2	5.57324	5.6342	5.9324	5.43323	6.43387	5.08602	5.58592	5.11225	5.66509	52.1485	623	0.034462	0.197773	C2	云南省	1	1	0	1
538	2019	5.71854	3.13549	0.93	24.6284	0.232755	0.143843	0.110695	4.64933	25.1416	0.900184	1	10.7778	-3.04002	53	46.6	1.06863	2.12668	2	0.5	3.04452	1.79176	0.938453		5.654	5.67717	5.96549	5.49466	6.47297		5.64039	5.22225		52.1485	656	0.054618	0.163081	C2	云南省	0	1	0	1
538	2020	5.76669	2.89037	0.625	24.7346	0.305607	0.144185	0.103763	3.15036	25.1416	0.892093	1	10.8585	-4.212	46	48.5			24	0.0416667	0.693147	1.79176	0.82845	0	5.71525	5.73803	5.96303	5.54365	6.40528		5.8953	5.32319		52.1485	749	0.058445	0.151465	C2	云南省	1	1	0	1
538	2021	5.852	3.09104	0.998518	24.6801	0.265026	0.0728423	0.110899	3.57783	25.0375	0.870177	0	10.9628	-2.18399	44.6				21	0.047619			0.999074	0	5.81813	5.83774	5.97932	5.46858	6.35805		6.18384	5.42457		52.1485	233	0.08486	0.132021	C2	云南省		0	0	1
538	2022	5.87411	3.71357	0.999954	24.6996	0.277451	0.0738144	0.00314659	2.63137	25.0227	0.669099	0	11.0303	0.554007					39	0.025641			0.817553	0	5.88599	5.75117	6.03179	5.39614	6.28322		5.97876	5.42881			5230		0.190572	C2	云南省			0	1
538	2023				24.7082	0.258048	0.105124	0.0718837	2.85101	25.0227	0.675208																								4814								1
539	2011	4.25533	0		24.3991	0.664351	0.0196779	0.156455	0.440902	48.99	0.170637	0	10.8358	3.95336	40.2105	60.4	0.998812	2.65555							4.16527	4.40635	4.24363	4.09368	3.92573			4.56393		69.9254	70	0.059788	0.832578	D	广东省	0	1	2	1
539	2012	4.8525	2.48491		24.9085	0.665573	0.152931	1.01703	0.459032	67.386	0.169872	0	10.8985	3.16986	40.6667	63.1	1.03833	2.76379							4.7218	5.01317	4.9367	4.40342	5.03214			5.04562		69.9254	76	-0.001948	0.73449	D	广东省	0	1	2	1
539	2013	5.22456	2.70805		24.9416	0.623187	0.182615	0.0454906	0.560373	67.386	0.178709	0	10.9825	1.063	40.9474	66	1.11809	2.95151			1.60944				5.03909	5.34444	5.50781	4.66786	6.14552	4.08227		4.92086		69.9254	75	-0.013431	0.650972	D	广东省	0	1	2	1
539	2014	5.31089	1.09861		24.9586	0.597825	0.162196	-0.0578704	0.6744	67.3869	0.162212	0	11.0583	0.959432	53	68.5	1.16518	2.97017			2.30259				5.30146	5.17071	5.549	5.05427	6.18429	5.06972	4.03336	4.85234		69.9254	79	-0.000502	0.602594	D	广东省	0	1	2	1
539	2015	5.48873	1.79176		24.9988	0.57978	0.159642	-0.114394	0.669896	67.3869	0.152406	0	11.1199	-0.070292	37.8889	72.4	1.30716	3.49993			1.38629				5.42283	5.28254	5.92637	5.33446	5.90069	5.26899	5.04658	5.23442	4.01114	69.9254	85	0.014082	0.594898	D	广东省	1	1	2	1
539	2016	5.51744	2.30259		24.9814	0.584921	0.0431863	-0.118283	0.669521	67.3869	0.163719	0	11.212	1.2542	46.6667	74	1.28389	3.40442			1.60944				5.4851	5.47016	5.69058	5.58646	6.2478	5.47302	4.96908	5.20061	5.38393	69.9254	93	0.057437	0.55373	D	广东省	1	1	2	1
539	2017	5.6943	2.30259		24.9861	0.581694	0.0385411	0.174712	0.600851	67.3869	0.162916	0	11.3014	2.23668	48.6364	76.2	1.3284	3.39195			1.09861				5.6237	5.79656	5.72333	5.66494	6.51706	5.588	5.69391	5.34667	5.88126	69.9254	101	0.062615	0.580262	D	广东省	1	1	2	1
539	2018	5.80789	3.04452		25.0182	0.57019	0.0297317	0.0287017	0.628943	67.3869	0.165849	0	11.3669	1.78538	41.3333	78.4	1.43106	3.48662			0.693147				5.74761	5.80191	5.99361	5.72207	6.59717	5.37364	5.64245	5.36661	5.80784	69.9254	103	0.079454	0.600243	D	广东省	1	1	2	1
539	2019	5.89056	2.63906		25.047	0.546989	0.0550066	0.0712056	0.57449	67.3869	0.149843	0	11.4529	1.19028	43.2632	80.5	1.50815	3.57914			1.09861				5.83183	5.90126	6.04657	5.77356	6.67065		5.83536	5.52299		69.9254	106	0.057694	0.610816	D	广东省	1	1	2	1
539	2020	5.94158	3.13549		25.1773	0.584238	0.0753652	-0.0351187	0.533793	67.3869	0.157489	0	11.3875	1.71128	40.6667	82.6					0.693147				5.88037	6.00476	6.01631	5.79615	6.63043		6.2265	5.59025		69.9254	114	0.039052	0.608134	D	广东省	1	1	2	1
539	2021	6.01012	3.29584	0.999995	25.4618	0.713441	-0.13061	0.559078	0.606068	67.3869	0.200226	0	11.4956	3.77501	37.375				7	0.142857			1		5.95938	6.08479	6.03238	5.78444	6.63537		6.43748	5.62713		2511.78	3749	0.176755	0.593748	D	广东省		0	2	1
539	2022	6.03395	2.89037	0.999982	25.6023	0.781588	-0.146904	0.192311	0.61451	67.3875	0.196283	0	11.5318	4.45395											6.02661	6.00775	6.10272	5.71101	6.52427		6.31954	5.62422			5230		0.661427	D	广东省			2	1
539	2023				25.806	0.789643	0.0519194	0.133824	0.681666	67.3891	0.198077	0																							4814								1
540	2011	3.79076	0										10.8349	7.06187	26.7692	47.8	0.97352	2.33295							3.82777	3.82078	3.59264	3.89671	3.89141			3.74502		5.32035	112	0.069559	0.423167	K	辽宁省	0	1	0	1
540	2012	4.64947	0										10.9446	6.65613	33.3333	50.2	0.995323	2.38656							4.49992	4.79876	4.80328	4.2419	5.23154			4.58711		5.32035	123	0.122172	0.470997	K	辽宁省	0	1	0	1
540	2013	5.08184	0										11.0348	3.54268	27.5	55.9	1.02766	2.4492							4.84945	5.20697	5.44816	4.54212	6.1845	3.3297		4.50447		5.32035	117	-0.057244	0.420123	K	辽宁省	0	1	0	1
540	2014	5.23968	0										11.0852	2.59556	37.1429	58.8	1.09597	2.53627							5.17326	5.0992	5.61141	4.96599	6.31048	4.94078	3.70524	4.46958		5.32035	116	0.006676	0.457017	K	辽宁省	0	1	0	1
540	2015	5.42671	0										11.0876	1.9402	35.6667	62.2	1.21268	2.84766							5.27387	5.18967	6.04278	5.20181	5.98796	5.12664	5.115	4.88847	3.62007	5.32035	118	-0.067008	0.43628	K	辽宁省	1	1	0	1
540	2016	5.44851	0										10.8355		33	62.6	1.6773	3.95797							5.34108	5.39845	5.80277	5.38915	6.26144	5.32332	4.95604	5.02975	5.28628	5.32035	113	-0.075167	0.36085	K	辽宁省	1	1	0	1
540	2017	5.59164	0										10.8879		31.6667	64.2	1.71145	3.98522							5.48427	5.67766	5.75122	5.41244	6.44579	5.38819	5.64503	5.20856	5.5674	5.32035	112	-0.094884	0.279662	K	辽宁省	1	1	0	1
540	2018	5.67658	0										10.9683		38.3333	65.8	1.73463	4.03118							5.60879	5.63649	5.92962	5.4712	6.47368	5.10764	5.48745	5.13144	5.69991	5.32035	113	0.039279	0.242795	K	辽宁省	1	1	0	1
540	2019	5.74304	0										10.9542	2.15427	44.8235	67.3	1.95323	4.43833							5.68169	5.71545	5.96299	5.5192	6.55133		5.61818	5.27109		5.32035	113	-0.005663	0.222241	K	辽宁省	1	1	0	1
540	2020	5.79086	0										10.9831	2.35632	36.1333	68.7									5.73046	5.79642	5.95929	5.55801	6.51882		5.8998	5.3862		5.32035	111	0.011314	0.209923	K	辽宁省	1	1	0	1
540	2021	5.88119	1.60944										11.0825	3.31698	32.1538										5.83218	5.89962	5.99825	5.53135	6.49212		6.22525	5.49286		2511.78	3749	0.225826	0.211845	K	辽宁省		0	0	1
540	2022	5.90331	0										11.1386	4.99698											5.90242	5.81146	6.05384	5.45331	6.37839		6.05408	5.498			5230		0.27107		辽宁省			0	1
541	2011	4.25533	1.38629	0.917355	21.8724	0.100524	0.10522	0.155854	5.681	13.4703	0.529046	1	10.8358	-1.44807	20.2222	60.4	0.998812	2.65555	7	0.142857		1.38629	0.741668	2	4.16527	4.40635	4.24363	4.09368	3.92573			4.56393		1133.31	762	-0.099634	0.832578	C3	广东省	0	1	2	1
541	2012	4.8525	0	0.40625	21.9611	0.130811	0.13717	-0.0261039	4.71494	13.4703	0.58173	0	10.8985	-4.47899	27.8333	63.1	1.03833	2.76379				1.09861			4.7218	5.01317	4.9367	4.40342	5.03214			5.04562		1133.31	833	-0.062445	0.73449	C3	广东省	0	1	2	1
541	2013	5.22456	0.693147	0.998078	21.9393	0.132906	0.0851941	0.147494	4.67531	13.4703	0.599225	0	10.9825	-2.4	21.6364	66	1.11809	2.95151	4	0.25		1.94591	0.96163	0	5.03909	5.34444	5.50781	4.66786	6.14552	4.08227		4.92086		1133.31	851	-0.043846	0.650972	C3	广东省	0	1	2	1
541	2014	5.31089	1.60944	0.82446	22.0415	0.171864	0.088595	0.214495	4.16754	13.4703	0.618202	0	11.0583	-3.52325	24.4444	68.5	1.16518	2.97017	10	0.1	1.09861	2.19722	0.993595	6	5.30146	5.17071	5.549	5.05427	6.18429	5.06972	4.03336	4.85234		1133.31	903	-0.034958	0.602594	C3	广东省	0	1	2	1
541	2015	5.48873	2.56495	0.961735	22.523	0.163774	0.00924524	-0.0625626	3.70316	13.4703	0.360808	0	11.1199	-0.48248	48.8889	72.4	1.30716	3.49993	21	0.047619	0	2.19722	0.95346	54	5.42283	5.28254	5.92637	5.33446	5.90069	5.26899	5.04658	5.23442	4.01114	1133.31	977	0.000333	0.594898	C3	广东省	1	1	2	1
541	2016	5.51744	2.07944	0.919132	22.5316	0.179453	0.213303	0.170266	3.82775	13.4703	0.554777	0	11.212	-3.27912	53	74	1.28389	3.40442	22	0.0454545	1.79176	2.19722	0.911399	20	5.4851	5.47016	5.69058	5.58646	6.2478	5.47302	4.96908	5.20061	5.38393	1133.31	1080	-0.036692	0.55373	C3	广东省	1	0	2	1
541	2017	5.6943	3.09104	0.991388	22.4595	0.15437	0.152129	0.12884	4.356	13.4703	0.566282	0	11.3014	-0.987112	40.8889	76.2	1.3284	3.39195	60	0.0166667	2.07944	2.77259	0.950811	160	5.6237	5.79656	5.72333	5.66494	6.51706	5.588	5.69391	5.34667	5.88126	1133.31	1234	-0.023075	0.580262	C3	广东省	1	1	2	1
541	2018	5.80789	2.70805	0.997647	22.4439	0.223124	0.0829564	0.000465157	2.93556	13.4703	0.627316	0	11.3669	-1.21356	49.5556	78.4	1.43106	3.48662	30	0.0333333	2.07944	2.83321	0.86538	0	5.74761	5.80191	5.99361	5.72207	6.59717	5.37364	5.64245	5.36661	5.80784	1133.31	1268	-0.005925	0.600243	C3	广东省	1	1	2	1
541	2019	5.89056	2.63906	0.866003	22.5438	0.205303	0.0656204	-0.122142	3.15614	13.4703	0.577834	0	11.4529	-3.14758	43.2727	80.5	1.50815	3.57914	46	0.0217391	1.94591	2.63906	0.922962	21	5.83183	5.90126	6.04657	5.77356	6.67065		5.83536	5.52299		1133.31	1360	-0.000153	0.610816	C3	广东省	1	0	2	1
541	2020	5.94158	2.77259	0.999522	22.8656	0.259076	0.0574296	0.122046	2.01371	13.4703	0.423394	0	11.3875	-0.599277	53	82.6			37	0.027027	0	2.99573	0.746244	8	5.88037	6.00476	6.01631	5.79615	6.63043		6.2265	5.59025		1133.31	1564	0.00315	0.608134	C3	广东省	1	1	2	1
541	2021	6.01012	3.73767	0.999956	22.9953	0.35292	0.0424666	0.274446	1.55831	13.4703	0.514989	0	11.4956	1.18099	31.2				108	0.00925926			0.803373	9	5.95938	6.08479	6.03238	5.78444	6.63537		6.43748	5.62713		1133.31	466	0.037137	0.593748	C3	广东省		0	2	1
541	2022	6.03395	4.04305	0.999953	23.4503	0.43741	0.0471667	0.835435	1.47099	13.8397	0.541003	0	11.5318	1.25388					77	0.012987			0.74987	0	6.02661	6.00775	6.10272	5.71101	6.52427		6.31954	5.62422			5230		0.661427		广东省			2	1
541	2023				23.5526	0.422987	0.0418765	0.0339415	1.43471	12.1707	0.562647	0																							4814								1
[truncated: 51,241 more rows]
